# Supplementary material for: Phenotypic changes of HER2-positive breast cancer during and after dual HER2 blockade
Source: Nat Commun. 2020 Jan 20;11:385. doi: 10.1038/s41467-019-14111-3 (PMC6971277; doi:10.1038/s41467-019-14111-3)
Supplement: Supplementary file 4 — Source Data [file 41467_2019_14111_MOESM4_ESM.xlsx]

## Sheet: Fig 1b-c
Patient	Time	pCR	status.RH	Basal	Her2	LumA	LumB	Normal	Call	Confidence	ROR.S..Subtype.Only.	ROR.S.Group..Subtype.Only.	Proliferation.Score	ROR.P..Subtype...Proliferation.	ROR.P.Group..Subtype...Proliferation.	ER	Her2.1	ACTR3B	ANLN	BAG1	BCL2	BIRC5	BLVRA	CCNB1	CCND1	CCNE1	CDC20	CDC6	CDCA1	CDH3	CENPF	CEP55	CXXC5	EGFR	ERBB2	ESR1	EXO1	FGFR4	FOXA1	FOXC1	GPR160	GRB7	KIF2C	KNTC2	KRT14	KRT17	KRT5	MAPT	MDM2
1	Baseline	YES	HR-	0.189628	0.322929	-0.251765	-0.27078	0.165138	Her2	0.98	52.7608	med	-0.0802891	41.8346	med	-2.45637	2.35508	-3.22608	-2.94429	-1.70819	-3.76617	-2.75392	-1.74363	-2.67449	-0.692814	-5.10142	-3.89274	-2.50772	-5.83203	-4.06603	-3.29406	-4.50377	-2.32301	-3.58995	3.22047	-4.43293	-3.64285	-1.04377	-1.39	-5.02694	-3.0349	0.936884	-5.59836	-4.55519	-1.80115	-1.27272	-2.79776	-3.95828	-1.7196
1	Day 14	YES	HR-	0.182617	-0.45066	0.166291	-0.497431	0.614406	Normal	1	20.26	low	-0.413546	16.2672	med	-1.51623	-1.01574	-2.95958	-6.41696	-1.38768	-2.87393	-6.74454	-1.59041	-5.24704	-2.07823	-5.4981	-6.80225	-5.97402	-7.37257	-5.15958	-5.97402	-6.60961	-1.09616	-2.47592	-3.8934	-5.02465	-6.86237	-7.71652	-8.09504	-4.73046	-4.10408	-6.51007	-7.20751	-6.41696	-3.12694	-2.68734	-3.47445	-6.28768	-0.351211
3	Baseline	NO	HR+	-0.244754	0.479088	-0.143337	0.43904	-0.364514	Her2	1	60.2742	high	0.328808	62.3534	high	-0.0639913	0.827088	-2.82524	-3.68283	-1.83453	-4.19821	-4.11663	-1.85093	-2.31794	-0.40837	-5.62797	-4.65514	-2.45446	-5.35421	-5.48461	-2.88993	-3.61992	-1.17099	-6.03585	0.271723	-1.21782	-4.26361	-3.39485	-1.15345	-6.67169	-0.81601	-2.73261	-5.18627	-4.06835	-6.1549	-5.40866	-6.9127	-5.16268	-1.19871
3	Day 14	NO	HR+	-0.435486	0.0740936	0.468908	0.0170468	0.214502	LumA	1	20.9533	low	-0.58257	13.4767	med	0.668532	1.25983	-2.86604	-5.25495	-1.52192	-3.46608	-5.72334	-1.61396	-4.39747	-0.796822	-5.8908	-6.21273	-4.35858	-6.59124	-5.21273	-4.60028	-5.31325	-1.34806	-4.43743	0.261447	-0.823716	-6.18525	-2.77106	-1.30306	-5.06768	-0.35666	-2.25139	-6.78388	-5.62776	-4.79423	-5.13181	-5.74324	-6.3896	-0.911758
4	Baseline	NO	HR-	0.000816327	0.267515	0.00984394	-0.252245	0.211236	Her2	0.94	40.4782	med	-0.12423	36.8331	med	-2.88531	2.58201	-3.50569	-4.0163	-2.14435	-3.62719	-4.25193	-2.3333	-3.36818	-1.30164	-5.28965	-4.85563	-5.04424	-6.62116	-4.15737	-3.83457	-4.7207	-1.17988	-4.63931	2.62637	-5.26127	-5.67007	-2.75656	-1.37387	-5.27067	-1.44857	-0.0776148	-5.63324	-4.57969	-4.18376	-3.46196	-4.54506	-3.61816	-1.21971
4	Day 14	NO	HR-	0.380936	-0.48437	0.0295318	-0.627467	0.671549	Normal	1	24.2427	med	-0.256878	22.9862	med	-1.38187	-0.581197	-2.91879	-5.26457	-1.70487	-3.3312	-5.3684	-2.14447	-4.34703	-1.36571	-5.34703	-5.45721	-5.1677	-7.11256	-3.99986	-4.589	-5.41212	-1.26331	-2.58587	-2.4149	-4.09464	-6.04217	-5.62714	-7.43449	-3.19609	-3.77628	-5.94264	-6.30521	-4.95876	-1.47884	-2.39557	-2.15372	-3.81978	-0.971988
5	Baseline	NO	HR-	0.315822	0.479952	-0.526339	0.0182953	-0.234382	Her2	1	71.9048	high	0.425184	67.982	high	-2.64539	1.70052	-2.27593	-1.23823	-0.720063	-4.24128	-1.59177	-0.451148	-0.955004	-2.12844	-0.758917	-2.90476	-4.03646	-4.24618	-1.67272	-2.38246	-3.13979	-1.35376	-1.89511	3.03783	-4.71793	-3.52998	-2.61138	-1.34519	-4.41795	-4.18376	0.698644	-4.50922	-2.99671	-3.8534	-3.14894	-4.32173	-3.72818	-1.33472
5	Day 14	NO	HR-	0.20605	0.562833	-0.425594	0.0459544	-0.261945	Her2	1	68.863	high	0.294624	62.5023	high	-3.17557	2.00688	-2.27164	-1.54486	-0.454526	-4.77918	-2.33758	-0.496781	-1.49278	-2.57247	-1.14628	-3.56237	-3.88011	-4.97071	-2.03327	-3.02285	-3.46821	-1.26822	-3.41272	3.20695	-5.86762	-3.81471	-2.49999	-1.77237	-5.81871	-3.04144	-0.19227	-4.94424	-3.46821	-5.16082	-3.43098	-6.02516	-3.08656	-1.04319
7	Baseline	NO	HR-	0.20461	0.265978	-0.189628	-0.331092	0.166002	Her2	0.94	48.4154	med	-0.0753443	40.5203	med	-3.02205	1.79521	-2.39448	-3.16176	-1.52663	-3.53141	-3.56368	-1.73136	-2.40614	-0.357938	-4.39739	-4.2855	-4.797	-5.73687	-2.4874	-3.55068	-4.12277	-2.01173	-2.19171	2.39482	-5.2223	-5.20184	-2.94219	-2.59336	-4.18166	-3.53141	0.246003	-4.61012	-4.20184	-1.48895	-0.0078436	-1.78173	-4.35158	-0.940074
7	Day 14	NO	HR-	0.211813	0.437119	-0.282401	-0.202593	0.0162785	Her2	1	56.9557	high	0.0578523	49.0025	med	-3.18614	2.06903	-2.55358	-2.8008	-1.82734	-3.51326	-3.3426	-1.31537	-2.60445	-0.832496	-2.02657	-3.3824	-5.30195	-5.71445	-2.04322	-3.38846	-4.08612	-1.77607	-2.10181	3.0279	-6.06978	-4.88692	-2.98768	-2.70055	-4.98768	-3.30005	0.792228	-4.80891	-4.46759	-4.48482	-1.77078	-2.51215	-4.8198	-1.30865
8	Baseline	NO	HR+	-0.150636	0.367011	0.0811044	-0.121345	0.160048	Her2	0.99	40.4222	med	-0.313964	30.0661	med	-3.00261	1.90231	-3.24111	-3.12131	-1.88097	-3.80284	-3.39589	-0.958428	-3.45623	0.285983	-5.08163	-4.81673	-4.51543	-5.22249	-3.58903	-3.33797	-4.85445	-2.00142	-3.00274	2.75728	-5.78907	-4.4635	-0.934244	-0.862233	-4.53061	-0.502735	1.09898	-5.40635	-4.78907	-1.62933	-1.27827	-3.17399	-5.86404	-1.17772
8	Day 14	NO	HR+	-0.110876	-0.0593037	0.422425	-0.500408	0.637359	Normal	1	13.8789	low	-0.741844	3.52781	low	-2.0548	1.47139	-3.51051	-4.64296	-1.43576	-3.59186	-5.13395	-1.56944	-4.62915	-1.03165	-6.02147	-5.22446	-5.36612	-6.51051	-3.26125	-5.19365	-6.058	-1.24998	-3.27731	1.43806	-4.68519	-5.80424	-1.84755	-2.65166	-3.79265	-0.872233	-0.900457	-6.98585	-6.29901	-0.516455	-1.27127	-1.84355	-5.03052	-0.906168
9	Baseline	NO	HR-	-0.0334694	0.584538	-0.342425	0.267035	-0.374598	Her2	1	68.2441	high	0.372548	66.1611	high	-2.55348	2.33081	-3.06527	-2.90203	-2.67363	-5.00649	-2.48603	-1.95199	-1.97328	-1.41014	-5.62756	-3.52185	-4.52577	-5.26405	-5.67909	-2.37122	-4.52971	-1.0279	-5.50625	2.64516	-4.75539	-4.28054	-3.32773	-1.25955	-6.09121	-1.66711	-0.322814	-4.46798	-4.34497	-4.8805	-4.29722	-5.09704	-3.61914	-1.42198
9	Day 14	NO	HR-	-0.210468	0.126531	0.281825	-0.216807	0.29892	Normal	0.96	26.6818	med	-0.428064	20.7689	med	-2.37025	2.6687	-2.87775	-5.02496	-1.94148	-3.92693	-4.32452	-1.72575	-4.01373	-1.92956	-5.79614	-5.58202	-5.58202	-6.81551	-5.33846	-4.4858	-5.58202	-1.07732	-4.18576	2.00476	-4.47037	-5.98057	-4.41025	-1.69741	-5.63264	-1.65101	-0.902778	-6.09422	-5.42505	-4.22406	-3.47806	-4.59033	-4.11807	-1.09718
11	Baseline	NO	HR+	-0.262713	0.373733	-0.0390396	0.201537	-0.186459	Her2	0.99	50.3451	med	0.188705	53.3714	high	-1.21635	0.781404	-3.41867	-2.8466	-1.76516	-3.79131	-3.0042	-1.40067	-2.76084	-0.418391	-5.31597	-4.1302	-4.10447	-4.38068	-5.32443	-2.59427	-3.23	-0.723995	-6.34151	0.382683	-2.1072	-3.64636	-2.71702	-1.15074	-6.4859	-0.365863	-2.69216	-5.21812	-4.23398	-3.40964	-1.95821	-4.47644	-1.96729	-1.02173
11	Day 14	NO	HR+	0.262713	-0.340792	0.122593	-0.565042	0.620552	Normal	1	22.9491	low	-0.408219	17.462	med	-1.25082	-0.521241	-3.32606	-5.48465	-1.44334	-3.82062	-5.72751	-1.47201	-4.83998	-2.10302	-5.29455	-6.24208	-5.50511	-6.27685	-4.57911	-5.01969	-5.40558	-1.31134	-3.48974	-2.26371	-3.68603	-6.50511	-6.04943	-5.27685	-3.6802	-4.0875	-5.25936	-7.11084	-5.56831	-0.614806	-2.15462	-1.47831	-5.11084	-1.36761
12	Baseline	YES	HR-	0.203169	0.340984	-0.196447	-0.276639	0.082545	Her2	0.98	50.7016	med	-0.037656	43.0247	med	-2.67738	2.22648	-3.3474	-2.62294	-1.44767	-4.42925	-3.68498	-1.66652	-2.71368	-1.42103	-3.84185	-4.57557	-4.03449	-5.39309	-3.48906	-2.63767	-3.45139	-1.12872	-4.72937	3.08329	-4.48144	-4.43659	-0.438432	-1.29892	-4.74752	-1.39666	0.066018	-5.02893	-3.40744	-1.80932	-0.956563	-3.3648	-4.20581	-0.824888
12	Day 14	YES	HR-	0.134118	-0.544682	0.334166	-0.646963	0.796495	Normal	1	9.18137	low	-0.594452	5.55478	low	-0.841168	-0.56295	-3.08444	-5.05009	-1.30593	-2.86702	-5.6015	-2.14659	-4.51696	-1.1432	-5.28955	-5.78705	-5.67812	-6.75904	-3.90489	-4.80127	-6.21155	-1.40149	-3.02069	-2.07146	-2.87828	-6.50528	-5.45948	-3.88205	-3.06716	-2.78352	-5.00005	-6.93592	-5.35095	0.471629	-0.885831	-0.439887	-3.13305	-0.528002
14	Baseline	NO	HR-	0.0873469	0.389004	-0.269148	-0.0834094	-0.102521	Her2	0.99	57.077	high	0.150023	52.8385	med	-3.45394	1.57853	-2.79035	-3.10612	-1.58925	-3.87935	-3.8663	-1.63835	-2.70652	-1.29221	-3.98829	-3.47089	-1.63281	-5.30316	-3.82782	-3.68343	-3.97421	-1.50084	-4.07575	1.61774	-5.30316	-4.72998	-3.09086	-1.3501	-4.61632	-2.85336	-1.35465	-4.18498	-3.38459	-2.80896	-2.64391	-4.63835	-5.66071	-0.109967
14	Day 14	NO	HR-	-0.106459	0.0855222	0.185402	-0.310732	0.293637	Normal	0.96	29.022	med	-0.479033	18.9278	med	-1.73917	1.76946	-2.96247	-4.87428	-1.59078	-3.95023	-5.76737	-1.77382	-4.39813	-1.7157	-5.07222	-5.36527	-3.78464	-6.66783	-4.96986	-4.92128	-5.54497	-1.3095	-3.60509	0.550909	-3.57848	-6.11529	-5.13731	-3.09899	-4.4802	-3.64793	-1.82989	-5.60509	-5.09359	-3.62441	-3.79336	-4.78464	-5.78464	-0.697692
15	Baseline	YES	HR-	-0.151405	0.641969	-0.290756	0.34012	-0.439328	Her2	1	67.5825	high	0.404028	67.7414	high	-3.04907	1.82358	-2.38891	-2.17815	-0.872347	-4.80671	-0.774433	-1.21733	-1.13654	-0.572352	-5.15543	-3.74604	-2.77822	-4.43434	-7.34808	-2.34165	-3.49722	-1.38725	-5.57047	3.50562	-6.40055	-3.6797	-0.156492	-0.165686	-5.64764	0.366656	0.813952	-4.75456	-3.30057	-4.30994	-2.70011	-5.88865	-1.8528	-0.96994
15	Day 14	YES	HR-	0.062377	-0.254358	0.197695	-0.399376	0.514622	Normal	1	22.8814	low	-0.575964	11.6286	low	-1.03932	-0.344459	-3.61563	-6.14151	-1.24445	-3.87403	-6.14151	-1.46386	-4.95388	-2.44107	-5.48701	-6.47013	-5.23819	-7.50408	-4.69673	-5.74665	-6.28169	-0.830983	-3.86849	-2.54546	-3.84112	-7.37284	-6.47013	-6.08904	-4.47013	-3.60178	-6.14151	-7.37284	-6.76712	-3.00462	-3.70657	-4.28907	-6.40455	-0.552103
16	Baseline	YES	HR-	0.0392317	0.625354	-0.418007	0.223914	-0.339448	Her2	1	71.6149	high	0.363052	66.7032	high	-2.24277	2.20516	-3.11539	-3.54288	-2.02069	-5.26587	-3.47099	-2.44369	-2.03821	-1.7876	-4.80171	-5.10953	-2.30664	-4.91299	-3.68381	-2.65223	-4.40729	-1.64939	-5.54288	2.85931	-5.54288	-4.81436	-3.23364	-1.76286	-6.13312	-2.5561	-0.378816	-5.30106	-4.476	-8.73402	-7.21465	-7.05595	-5.54288	-0.988962
16	Day 14	YES	HR-	0.0839856	-0.286242	0.128643	-0.235246	0.358944	Normal	0.99	28.1277	med	-0.251065	26.0315	med	-0.765071	-0.688967	-3.59284	-6.09409	-1.38308	-3.6897	-6.62697	-1.54041	-5.29891	-2.47247	-5.59659	-6.62697	-5.58164	-7.09409	-6.34866	-5.40019	-6.18155	-1.50648	-4.14813	-3.56684	-4.01665	-7.13716	-6.89615	-8.18155	-5.42667	-3.51267	-9.3742	-8.01163	-6.22736	-4.66585	-5.10474	-5.6117	-6.75529	-0.333323
17	Baseline	YES	HR-	0.326579	0.430204	-0.402257	-0.168115	-0.0453782	Her2	1	62.9677	high	0.111155	52.5982	med	-3.35327	2.09234	-3.05095	-3.00587	-1.71535	-4.02131	-3.79794	-1.72516	-3.32779	-1.36126	-2.27746	-4.57893	-4.85216	-4.65186	-2.52532	-3.25294	-4.18178	-1.74711	-3.08662	2.68921	-6.26924	-4.66258	-3.46658	-2.33958	-4.82781	-4.08843	0.451392	-5.14371	-3.49745	-4.28159	-0.289621	-3.93751	-4.59939	-1.03824
17	Day 14	YES	HR-	0.270108	0.298631	-0.264922	-0.24485	0.0662185	Her2	0.96	53.7821	high	-0.00812099	44.7998	med	-2.86647	2.14486	-3.74604	-3.47451	-1.68541	-3.95733	-4.45189	-1.60925	-3.86053	-1.76782	-2.937	-4.71108	-5.21039	-5.69582	-2.9849	-3.73429	-4.64362	-1.54885	-3.70343	1.82403	-5.18886	-5.53775	-3.71108	-3.37389	-5.066	-3.89935	-1.45912	-5.62182	-4.20498	-4.84782	-1.75293	-4.23225	-5.28839	-0.786902
18	Baseline	NO	HR-	-0.0870588	0.491765	-0.14449	0.127299	-0.164658	Her2	1	56.0762	high	0.048289	49.4708	med	-2.7717	2.34286	-3.22978	-3.2596	-1.59198	-4.05504	-4.1115	-2.10035	-1.78829	0.0795931	-4.83045	-4.76358	-2.50642	-4.54911	-4.97429	-2.4477	-4.46905	-1.25077	-4.17026	3.55692	-5.45275	-3.86779	-1.62699	-0.348934	-4.90612	-0.518299	1.56042	-5.60656	-4.50642	-3.36815	-2.42367	-4.14058	-5.55345	-0.659943
18	Day 14	NO	HR-	-0.182137	-0.167539	0.537959	-0.460744	0.627467	Normal	1	7.81234	low	-0.707902	2.94278	low	-0.607305	1.63452	-3.17546	-4.68767	-0.985408	-2.90416	-5.66421	-1.50466	-3.12255	-1.65262	-6.12655	-5.35162	-4.26085	-6.09484	-3.1508	-4.04097	-5.12655	-1.01663	-3.56312	2.19818	-1.82074	-5.73576	-2.25427	-1.84033	-3.2218	-1.21433	-0.310633	-6.44848	-5.31462	0.417083	0.413987	-0.839505	-3.82399	-0.483335
19	Baseline	NO	HR+	-0.188283	0.325138	-0.0163746	-0.022617	-0.0423049	Her2	0.98	45.3133	med	-0.120998	39.0784	med	-1.18225	2.41893	-3.23906	-3.74946	-1.65302	-3.62084	-4.22287	-1.86406	-2.13692	-0.557536	-4.76344	-5.06444	-3.47181	-6.00786	-6.22287	-2.93747	-3.91129	0.133423	-3.65519	2.7459	-2.28708	-4.11734	-2.84535	-1.25544	-5.14758	-1.70717	-0.100968	-5.76344	-4.30231	-2.90094	-2.13844	-4.96414	-5.23581	-0.770483
19	Day 14	NA	HR+	NA	NA	NA	NA	NA	NA	NA	NA	NA	NA	NA	NA	NA	NA	NA	NA	NA	NA	NA	NA	NA	NA	NA	NA	NA	NA	NA	NA	NA	NA	NA	NA	NA	NA	NA	NA	NA	NA	NA	NA	NA	NA	NA	NA	NA	NA
20	Baseline	NO	HR+	0.0154142	0.474286	-0.284994	0.14401	-0.194238	Her2	1	62.4312	high	0.183399	56.3679	high	-1.82079	2.10904	-2.33288	-3.34704	-1.92087	-3.35928	-2.64629	-1.62396	-2.95453	-1.94066	-5.81871	-5.1605	-4.13923	-5.29515	-5.13221	-2.47442	-3.37577	-1.64005	-4.05716	1.85647	-2.95763	-4.14629	-3.56133	-1.31191	-5.35928	-2.21138	-0.775003	-5.55193	-4.09762	-4.67916	-2.85293	-5.47886	-3.40509	-0.531002
20	Day 14	NA	HR+	NA	NA	NA	NA	NA	NA	NA	NA	NA	NA	NA	NA	NA	NA	NA	NA	NA	NA	NA	NA	NA	NA	NA	NA	NA	NA	NA	NA	NA	NA	NA	NA	NA	NA	NA	NA	NA	NA	NA	NA	NA	NA	NA	NA	NA	NA
22	Baseline	NO	HR+	-0.262329	0.313709	0.0684274	0.13892	-0.129508	Her2	0.97	43.9647	med	-0.0585421	41.4693	med	-0.855729	2.79953	-2.73608	-3.91458	-1.22468	-4.01781	-4.10776	-1.55478	-2.05292	-0.216986	-5.22183	-4.56561	-4.40149	-5.60675	-4.02975	-3.02975	-3.94818	-0.377768	-4.8674	3.21248	-1.70943	-4.61272	-2.50602	-1.81998	-5.65524	-1.30765	-0.128202	-4.97871	-3.31616	-2.63839	-1.78414	-4.42758	-2.53267	-0.964321
22	Day 14	NO	HR+	-0.184826	0.210948	0.0364466	0.037407	-0.0373109	Her2	0.86	42.4696	med	-0.119527	37.9638	med	-1.35754	2.30663	-2.28186	-3.86911	-0.88203	-3.55222	-3.60646	-1.54125	-1.81416	-0.201761	-4.98573	-4.45293	-4.05426	-5.05687	-3.69083	-2.78367	-3.89216	-0.394792	-4.0285	2.99019	-2.02978	-3.63533	-1.59838	-1.1869	-5.60837	-2.09915	0.505128	-5.18761	-3.14132	-2.17202	-0.943293	-3.20771	-1.88232	-1.20518
23	Baseline	YES	HR-	0.225354	0.452101	-0.339736	-0.0511405	-0.0939736	Her2	1	62.1518	high	0.0272529	49.4255	med	-3.40456	3.18907	-1.72324	-2.61565	-1.20357	-5.09221	-3.63353	-1.10932	-2.93056	0.148756	-4.46127	-4.86394	-3.54342	-4.42448	-2.47062	-2.18587	-3.44276	-2.23395	-2.59068	4.7429	-6.01986	-4.08399	-3.72644	-0.830467	-3.81891	-3.07175	-2.31822	-4.95097	-3.59214	-4.3685	-0.338547	-3.75552	-6.27664	-0.96694
23	Day 14	YES	HR-	-0.00552221	-0.130276	0.332053	-0.524706	0.546891	Normal	1	16.6997	low	-0.66301	6.94836	low	-1.93345	3.12156	-2.02454	-4.94447	-1.05339	-3.61471	-5.81055	-1.47842	-4.36514	-0.683897	-5.46628	-6.27767	-5.36514	-6.47436	-3.08591	-4.79023	-5.59255	-1.5691	-2.33723	4.02822	-4.39168	-6.16874	-4.90025	-1.27458	-3.6763	-2.70573	-3.15406	-6.70217	-5.4423	-0.75411	-0.469812	-2.18191	-6.01936	-0.311888
24	Baseline	NO	HR+	0.0592077	0.612389	-0.444322	0.44	-0.484082	Her2	1	76.2278	high	0.519049	74.3571	high	-0.946386	0.924157	-2.79285	-2.67123	-1.48327	-4.16923	-2.99009	-0.810664	-2.05189	-2.82664	-3.80628	-3.93598	-0.748137	-4.79285	-5.06232	-2.18668	-2.02183	-1.15157	-6.80358	1.31078	-2.89813	-3.44341	-3.81168	-1.35249	-5.97485	0.272756	-1.07404	-4.20433	-2.97485	-9.16923	-7.62174	-8.16923	-6.07525	-0.517351
24	Day 14	NO	HR+	0.0603601	0.568595	-0.371813	0.358559	-0.405618	Her2	1	71.2237	high	0.400676	68.0016	high	-1.10836	1.03966	-2.89728	-2.90637	-1.38733	-3.48951	-3.34903	-0.794967	-2.7026	-2.44644	-3.97548	-4.05412	-1.11922	-5.16758	-5.96405	-2.57971	-2.61653	-1.35773	-5.83346	1.16491	-2.9527	-3.60909	-4.02611	-1.27652	-5.61504	0.249913	-0.860595	-4.56812	-3.47051	-7.94894	-7.77902	-7.28598	-6.34408	-0.503236
27	Baseline	YES	HR-	0.261369	0.620648	-0.52557	0.121633	-0.277887	Her2	1	75.3948	high	0.279517	63.924	high	-2.82221	2.9207	-3.03139	-2.18172	-1.42935	-4.29442	-2.98076	-1.40968	-2.15458	-1.7009	-4.34156	-3.66215	-3.22403	-5.02282	-3.14991	-1.77715	-3.35761	-1.2632	-3.98908	3.86743	-4.51681	-3.86528	-3.14991	-2.06286	-5.17578	-1.81453	0.558398	-4.56572	-3.11082	-3.66548	-3.1383	-4.97249	-4.52284	-1.04162
27	Day 14	NA	HR-	NA	NA	NA	NA	NA	NA	NA	NA	NA	NA	NA	NA	NA	NA	NA	NA	NA	NA	NA	NA	NA	NA	NA	NA	NA	NA	NA	NA	NA	NA	NA	NA	NA	NA	NA	NA	NA	NA	NA	NA	NA	NA	NA	NA	NA	NA
28	Baseline	YES	HR-	0.274334	0.550348	-0.598271	0.191164	-0.367203	Her2	1	78.6043	high	0.513905	73.902	high	-3.11517	2.09984	-3.26136	-2.40289	-1.31766	-4.80115	-2.23296	-1.68888	-1.97016	-1.37391	-1.42681	-2.95501	-4.16431	-3.83917	-4.19686	-2.01177	-2.86509	-1.95501	-5.3778	3.41132	-6.21341	-4.13249	-2.26711	-2.54229	-5.21341	-3.52497	0.2303	-3.58472	-2.756	-4.85207	-3.99737	-4.71221	-5.00696	-0.873833
28	Day 14	YES	HR-	0.123842	-0.276543	0.167443	-0.411092	0.512125	Normal	1	23.9186	med	-0.37179	19.843	med	-0.74243	-0.087761	-3.00812	-6.13438	-1.4058	-3.09533	-6.13438	-1.88646	-5.36265	-2.08467	-4.76402	-6.49194	-5.40447	-6.90697	-4.64645	-5.76402	-6.09962	-1.21233	-4.15209	-2.08467	-3.33712	-7.09962	-6.40447	-6.20653	-4.98414	-2.70403	-5.60929	-8.03251	-5.81951	-2.5118	-4.20653	-4.24401	-6.13438	-0.259516
29	Baseline	NO	HR-	0.163986	0.484178	-0.236303	-0.0637215	-0.0123409	Her2	1	57.8202	high	0.132621	52.6588	med	-2.68312	1.68083	-2.30386	-2.95568	-2.20528	-5.06368	-2.9985	-1.57804	-3.02481	-0.0923795	-4.2374	-4.37354	-2.1755	-5.15114	-3.15437	-2.87635	-3.09122	-0.624785	-5.20361	2.45102	-5.0043	-4.54065	-4.10052	-2.21198	-5.12561	-0.111834	-0.717112	-4.48277	-3.59218	-0.962732	0.240866	-2.54699	-7.05161	-0.524392
29	Day 14	NO	HR-	0.17042	0.391981	-0.179352	-0.15928	0.0684274	Her2	0.99	52.5411	med	-0.112696	40.9452	med	-2.60098	1.87303	-2.55509	-3.75275	-2.03527	-4.7491	-3.86276	-1.56227	-3.72741	0.0802052	-3.96061	-4.72025	-2.00995	-6.00342	-2.12698	-3.00125	-3.71668	-0.778545	-4.7491	2.54273	-4.96061	-4.42426	-5.54557	-2.10117	-4.75641	-1.08902	-0.714455	-5.19855	-4.01651	-0.918002	0.819373	-2.25434	-7.20853	-0.737761
30	Baseline	NO	HR-	0.0679472	0.648595	-0.401489	0.118367	-0.300936	Her2	1	69.6484	high	0.236194	61.0395	high	-3.12767	2.10954	-3.02795	-2.73203	-1.59726	-4.96195	-3.91578	-1.24536	-1.54581	-2.27147	-2.9561	-4.06526	-3.74459	-4.46152	-2.1068	-2.76747	-4.0036	-1.97817	-3.59158	2.86082	-5.75472	-4.21098	-3.13959	-1.02258	-5.90446	-3.0341	-0.828315	-4.45325	-3.70971	-4.83837	-2.64707	-5.77518	-4.76491	-0.730161
30	Day 14	NO	HR-	0.130372	0.0407683	0.0657383	-0.398319	0.379112	Normal	0.99	33.0346	med	-0.376046	23.4698	med	-2.43161	1.70981	-2.98391	-5.58963	-1.48202	-3.31878	-5.37173	-1.59947	-4.52074	-2.54144	-4.76447	-6.20631	-5.10197	-6.79127	-3.18246	-4.79127	-5.18246	-1.60342	-4.02573	0.827117	-4.91352	-6.55861	-5.79127	-2.97109	-4.85581	-3.01516	-2.53577	-6.35831	-5.18246	-2.07154	-1.6314	-3.13306	-6.72088	-0.695344
31	Baseline	NO	HR-	-0.0140696	0.714862	-0.429148	0.237935	-0.346651	Her2	1	73.36	high	0.279323	64.3096	high	-2.11922	1.94146	-2.77191	-2.81035	-2.30243	-5.74271	-1.4695	-1.13363	-2.55575	-1.01251	-4.94958	-4.24086	-0.831055	-5.08265	-1.63658	-2.57523	-3.92751	-1.51169	-2.55817	3.66537	-5.26834	-3.61374	-1.56607	-1.06318	-6.56668	-1.7087	1.92311	-5.1108	-3.67022	-7.22154	-5.06877	-8.25257	-4.65201	-1.56424
31	Day 14	NO	HR-	-0.342137	0.0984874	0.413685	-0.270876	0.3309	LumA	1	19.2481	low	-0.616016	11.2798	low	-1.58839	1.88532	-2.63949	-4.86102	-1.52066	-3.56446	-5.1157	-1.55112	-4.53551	-1.25035	-5.9795	-6.29818	-4.64979	-7.13006	-3.71863	-5.23475	-6.18895	-1.00366	-2.3741	1.58961	-4.174	-7.01903	-3.79663	-1.87305	-4.80237	-2.31346	-0.208335	-6.29818	-6.14456	-4.76269	-4.56934	-6.36452	-4.0392	-0.370635
34	Baseline	NO	HR+	-0.0328932	0.128355	-0.0418247	-0.20413	0.110204	Her2	0.63	41.2166	med	0.0401149	43.1061	med	-1.00942	1.00926	-2.61331	-3.12965	-1.51736	-2.76233	-3.9234	-1.95383	-3.1505	-0.656048	-5.10619	-3.87057	-5.00511	-4.72947	-4.08311	-2.48485	-4.04916	-1.13521	-3.77499	0.571355	-1.7629	-4.17469	-2.10474	-0.905573	-5.2275	-2.40039	-1.94795	-5.98358	-4.06321	-2.50484	-2.25949	-3.85582	-3.66593	-0.836992
34	Day 14	NO	HR+	-0.328884	-0.0787995	0.60413	-0.391116	0.473421	LumA	1	6.8083	low	-0.765953	1.03322	low	-0.0948571	1.72453	-2.92811	-4.91331	-1.46733	-2.36815	-5.5168	-1.98306	-4.62716	-1.22767	-5.34812	-5.67004	-6.22424	-7.72067	-4.27536	-4.60916	-5.53934	-1.41168	-4.07681	1.17869	-1.59803	-6.37828	-1.37701	-1.0138	-5.14432	-1.76814	-2.24031	-7.17047	-5.29921	-2.5154	-2.46328	-3.98499	-4.57966	-0.779831
35	Baseline	NO	HR-	0.187227	0.576471	-0.442017	0.105018	-0.258776	Her2	1	70.6382	high	0.301079	63.3993	high	-2.9194	2.39039	-1.96105	-3.16928	-2.02978	-3.45219	-3.34214	-1.60429	-2.76722	-1.02623	-4.74021	-4.23826	-4.54466	-5.32983	-3.63263	-2.91305	-4.46175	-1.66374	-4.98843	2.78542	-5.12152	-4.49277	-2.90129	-2.27655	-5.06797	-2.75777	0.460411	-5.0797	-3.03334	-5.09152	-2.63479	-4.74955	-4.59007	-0.758064
35	Day 14	NO	HR-	0.231116	-0.186843	0.072461	-0.557167	0.530948	Normal	1	27.2604	med	-0.275991	24.5922	med	-1.50744	1.11102	-2.2705	-4.41966	-1.52012	-2.69928	-4.71606	-1.96023	-3.9867	-1.86595	-5.71606	-4.43694	-5.62611	-6.37902	-4.27904	-4.16524	-5.49005	-1.17029	-2.70974	0.347891	-3.11154	-5.75887	-3.67653	-3.64005	-3.84389	-3.21952	-2.38655	-6.07863	-4.41623	-2.1674	-1.94841	-2.65615	-4.96398	-0.615993
36	Baseline	NO	HR-	0.12557	0.526146	-0.427131	0.0363505	-0.1903	Her2	1	67.8294	high	0.368741	65.1255	high	-2.84455	2.39677	-2.47743	-3.09766	-2.03222	-4.66433	-2.02266	-1.86692	-2.25488	-0.458499	-5.19099	-2.48836	-4.50936	-3.45904	-3.50713	-2.73807	-3.99434	-2.47743	-3.15746	3.99206	-5.93034	-3.96046	-2.02425	-1.54714	-5.6693	-3.23818	2.33915	-4.81029	-3.64953	-4.38568	-1.79664	-4.59654	-6.37347	-1.34538
36	Day 14	NO	HR-	0.0202161	-0.330516	0.374214	-0.625834	0.72024	Normal	1	10.4515	low	-0.662077	4.29276	low	-1.34057	1.17309	-2.61699	-5.80462	-1.39065	-3.34936	-6.51511	-1.92081	-5.04719	-1.12279	-5.93641	-5.79321	-6.24274	-6.69444	-4.66296	-5.4965	-6.7375	-1.57611	-2.12905	0.256849	-3.97133	-6.69444	-4.86901	-4.12012	-3.79038	-4.14527	-1.40523	-6.71581	-6.08146	-1.97696	-2.71716	-3.01869	-5.07454	-0.284047
37	Baseline	NO	HR-	0.163986	0.5103	-0.421657	0.0637215	-0.187035	Her2	1	68.018	high	0.302792	62.4634	high	-2.77888	1.7617	-2.02521	-3.19365	-1.61699	-3.66387	-2.74976	-2.08687	-2.36812	-0.888635	-3.86524	-4.09577	-2.15686	-5.11013	-4.36166	-3.42306	-3.89911	-1.20179	-5.21482	2.02096	-4.82917	-4.58406	-2.47669	-2.21871	-6.18413	-2.3393	0.456994	-4.99243	-4.05701	-4.18793	-3.38766	-6.01251	-3.58907	-0.577185
37	Day 14	NO	HR-	0.0116687	0.568307	-0.404754	0.268379	-0.381897	Her2	1	70.8358	high	0.404882	68.0172	high	-2.80704	1.8226	-1.96193	-3.13625	-1.73939	-4.43851	-1.844	-1.9132	-2.10057	-1.28141	-4.39882	-4.59627	-1.94346	-5.23014	-6.30152	-3.17404	-3.58668	-0.96918	-5.76619	2.7692	-6.2006	-4.38768	-2.27178	-1.30152	-6.76619	-2.19452	1.86855	-4.72355	-3.71656	-5.44427	-4.43851	-6.34396	-3.11773	-0.62787
41	Baseline	NO	HR+	-0.313902	0.307755	0.00801921	0.255126	-0.20605	Her2	0.97	48.0692	med	-0.166191	38.4903	med	-0.235657	2.21664	-2.91973	-2.9636	-1.36224	-3.46096	-3.4999	-1.36305	-2.20113	1.36067	-5.6118	-5.0114	-3.93664	-5.00121	-4.98103	-2.42644	-3.41286	-0.253489	-4.58871	3.25402	-0.563179	-3.72889	-0.14463	-1.08487	-4.26831	0.856246	0.645895	-3.42986	-3.61957	-2.26221	-2.49453	-4.27444	-4.10111	-0.532571
41	Day 14	NO	HR+	0.0435534	-0.194526	0.289124	-0.463529	0.563505	Normal	1	18.803	low	-0.62221	8.88029	low	-1.29844	0.797756	-3.54627	-5.11309	-1.43925	-3.46347	-5.43501	-1.78576	-4.73457	-1.36489	-5.73457	-6.62766	-5.28527	-6.52812	-4.86516	-4.66683	-5.65365	-1.40849	-3.67346	-0.261962	-3.37432	-6.34755	-3.53415	-4.30573	-3.55237	-2.23534	-3.18709	-5.94316	-5.62766	-1.16589	-1.62605	-2.80931	-5.62766	-0.54551
42	Baseline	NO	HR+	-0.335414	0.583481	-0.136519	0.573878	-0.539592	Her2	1	63.3283	high	0.308929	63.1284	high	0.745189	1.83031	-4.07016	-2.64694	-1.5745	-4.66017	-3.20489	-2.2188	-1.82808	-0.307442	-4.5934	-3.64883	-3.67161	-4.66778	-6.39714	-2.02668	-3.21322	0.544555	-5.43561	2.669	0.412251	-3.1829	-3.6264	-1.32916	-5.85499	-0.697184	-0.329914	-5.0601	-4.31714	-7.64506	-6.44867	-7.77059	-7.27583	-1.02546
42	Day 14	NO	HR+	-0.434238	0.097431	0.452581	0.117119	0.0831212	LumA	1	23.6519	med	-0.579378	14.5575	med	1.35761	2.13345	-3.48138	-5.5485	-1.43566	-2.87472	-6.13346	-1.66935	-5.03392	-1.21971	-5.77089	-6.13346	-5.37603	-7.52578	-6.57158	-4.02593	-5.61888	-0.367166	-4.03392	1.74481	0.219479	-6.06634	-4.58326	-2.19038	-5.24037	-0.928654	-0.831417	-7.43831	-5.43831	-6.61888	-5.94081	-7.61888	-7.06634	-0.077659
43	Baseline	NO	HR-	-0.190108	0.592797	-0.149484	0.275102	-0.32485	Her2	1	59.7261	high	0.0593252	51.6585	med	-3.04129	2.79103	-2.84842	-3.58005	-1.8792	-4.41427	-3.24013	-2.03284	-2.67351	-1.00756	-4.80422	-4.90731	-4.29588	-4.69641	-4.88084	-3.1544	-3.74931	-1.18748	-4.40481	3.73521	-5.43338	-4.44303	-2.77042	-0.814359	-4.89401	-0.902311	0.96351	-5.21926	-4.45275	-3.66785	-4.06974	-5.35842	-4.58538	-0.0748901
43	Day 14	NO	HR-	-0.283938	0.0977191	0.354526	-0.212389	0.305066	LumA	0.99	22.9555	low	-0.519954	16.0946	med	-1.701	2.52248	-3.1888	-5.68005	-1.50861	-3.14588	-5.82301	-1.86108	-5.08604	-2.26842	-5.60062	-5.91612	-5.82301	-7.82301	-5.52533	-5.50108	-5.70753	-1.38699	-3.54999	1.91184	-4.52533	-7.40797	-4.65308	-3.2231	-5.21815	-2.18638	-0.64642	-6.88441	-5.91612	-5.16004	-5.76411	-5.98171	-5.82301	-0.222476
44	Baseline	NO	HR-	0.0463385	0.226122	-0.0534454	-0.176855	0.153037	Her2	0.89	43.9808	med	-0.126919	37.53	med	-1.23702	2.70533	-2.70561	-3.17928	-0.724085	-2.94648	-3.04601	-1.2203	-3.53144	0.0136075	-4.01404	-4.79787	-4.15511	-4.89644	-2.5062	-3.09743	-4.15947	-1.35212	-2.32858	3.04285	-1.8516	-4.39137	-4.91108	-0.939892	-4.60098	-1.54851	-0.0217196	-5.64315	-3.55138	-1.52228	-1.12545	-3.00027	-4.32122	-0.760093
44	Day 14	NO	HR-	-0.104058	0.636975	-0.267611	0.280672	-0.304682	Her2	1	65.7903	high	0.216279	59.6142	high	-2.44181	2.71449	-2.9545	-2.83749	-0.44223	-4.51236	-3.28266	-1.05093	-3.52708	-0.143951	-3.58751	-4.87702	-3.92984	-4.62661	-2.86997	-2.97202	-4.09549	-1.42878	-2.73353	3.73077	-4.65059	-3.90559	-4.87702	-0.418019	-6.49055	-0.967619	0.469912	-5.50505	-3.39294	-4.97454	-4.00513	-6.25177	-5.16863	-0.781814
46	Baseline	YES	HR+	0.0884994	0.183097	-0.101369	-0.296807	0.149964	Her2	0.8	43.5393	med	-0.228997	32.9498	med	-2.09449	1.86346	-2.99411	-2.93575	-1.23983	-3.48192	-3.1233	-1.8831	-2.70623	0.882795	-5.09428	-3.98668	-4.44279	-5.50507	-4.16963	-2.84568	-4.72464	-1.46686	-3.25804	2.35244	-3.5286	-4.10068	0.823526	-1.12411	-4.07211	-1.99709	-0.358674	-5.56573	-4.31083	-2.55471	-3.04564	-3.60385	-2.38601	-1.17047
46	Day 14	YES	HR+	0.04	-0.379112	0.400816	-0.631789	0.785642	Normal	1	8.63443	low	-0.845475	-3.74139	low	-0.915246	0.541291	-3.54446	-5.79444	-1.00107	-3.1397	-6.48033	-2.18691	-5.12125	-1.87977	-5.71849	-6.249	-5.22253	-7.30345	-3.48033	-5.9595	-6.41893	-0.956765	-2.97047	-0.33058	-3.36003	-6.04969	-4.43403	-3.99266	-2.31739	-3.44165	-2.96497	-7.68196	-6.68196	-0.0679875	0.695683	-1.91643	-4.62885	-1.0053
47	Baseline	YES	HR+	-0.133349	0.402641	-0.124994	0.145354	-0.253685	Her2	1	54.0335	high	0.000208453	46.7218	med	-0.833886	2.14529	-3.59107	-2.04992	-1.3534	-4.11825	-2.83208	-1.29339	-2.04754	-0.232388	-4.33344	-4.36472	-2.95314	-4.6238	-3.72418	-2.53106	-2.84167	-1.40226	-3.6573	2.55571	-1.31042	-3.58876	-4.08857	-1.12116	-5.51892	-2.60968	0.0623748	-4.53217	-3.36472	-3.49709	-1.51947	-4.95761	-0.560471	-1.06069
47	Day 14	YES	HR+	0.444994	0.0987755	-0.35539	-0.144106	0.0880192	Basal	1	57.1519	high	0.133151	50.3767	med	-1.05433	-1.13525	-2.60494	-1.73048	-1.28302	-1.60494	-2.86798	-1.10244	-1.48947	-1.48947	-1.73048	-1.60494	-0.79759	-3.18991	-1.86798	-0.79759	-1.10244	-1.01998	-2.38255	-0.382553	-0.604945	-1.48947	-2.01998	-1.18991	-2.18991	-2.01998	-2.86798	-4.18991	-1.73048	-0.546051	-0.145513	-1.01998	-1.48947	-1.38255
49	Baseline	YES	HR-	0.017431	0.681345	-0.456615	0.359616	-0.526915	Her2	1	76.1977	high	0.468185	72.5685	high	-2.79066	2.00927	-3.02235	-3.16038	-2.03291	-4.15459	-2.92316	-1.98852	-2.65481	-1.63555	-5.04356	-4.43388	-4.24386	-4.92071	-6.47652	-2.21499	-3.78946	-1.40527	-5.78053	2.27187	-5.49102	-4.35219	-2.14596	-1.61457	-6.33902	-2.16473	-1.01447	-4.66095	-3.17201	-5.67743	-5.31302	-6.28749	-4.72806	-1.0296
49	Day 14	YES	HR-	0.140552	-0.256951	0.133733	-0.37479	0.413205	Normal	1	26.2932	med	-0.372518	20.5599	med	-1.46754	-0.0571417	-2.80456	-6.50953	-1.58605	-3.67715	-6.05815	-1.97449	-4.85745	-2.74703	-5.22942	-6.17004	-4.97449	-7.48038	-5.6648	-5.10187	-5.6485	-1.12847	-4.17004	-1.95556	-4.12988	-6.80231	-6.76668	-5.40999	-4.96436	-3.10743	-5.82046	-7.53927	-5.46602	-2.76449	-3.12988	-3.92456	-6.10187	-0.411279
51	Baseline	NO	HR+	0.0796639	0.58569	-0.426363	0.109628	-0.318511	Her2	1	69.6688	high	0.358377	65.6195	high	-1.57046	1.43472	-3.27456	-2.76134	-1.43373	-3.90598	-3.31927	-1.32627	-1.48767	0.354318	-3.89553	-2.70093	1.45093	-4.65172	-3.25438	-2.82688	-2.29502	-0.700931	-3.71006	2.46817	-2.44894	-3.7661	-3.49357	-0.966242	-5.30883	-1.05507	0.644471	-3.83934	-2.37083	-2.71695	-2.43184	-3.43184	-3.90598	1.85317
51	Day 14	NO	HR+	0.13114	-0.301993	0.317455	-0.622665	0.72485	Normal	1	13.8252	low	-0.727924	2.54435	low	-1.22914	0.153453	-3.07969	-4.67443	-1.51106	-2.82153	-5.43116	-1.94929	-4.26677	-1.77739	-4.96721	-5.53425	-3.94929	-5.96721	-3.45625	-4.76558	-5.24474	-1.46896	-2.85451	-0.485008	-3.25572	-5.33494	-3.74998	-3.38225	-2.46259	-2.61671	-3.09931	-6.04121	-5.38225	1.56651	0.693142	-0.171496	-3.60264	-0.742244
52	Baseline	YES	HR-	0.0164706	0.682593	-0.447395	0.318223	-0.512317	Her2	1	75.1369	high	0.463066	72.0314	high	-2.71537	1.84332	-3.0792	-2.0786	-1.87969	-5.43376	-2.53423	-2.23426	-2.28919	0.487221	-4.61944	-4.31078	-4.58848	-4.56821	-4.72022	-2.24226	-3.47248	-1.54905	-5.70908	3.25814	-6.64398	-3.41856	-2.1559	-0.294731	-6.1365	-3.02293	2.45085	-5.15653	-3.01262	-6.87346	-5.14648	-7.79284	-4.82455	-0.798244
52	Day 14	YES	HR-	-0.0511405	-0.282593	0.269532	-0.230636	0.360672	Normal	0.99	21.7487	low	-0.491384	14.9549	med	-0.828833	-0.441921	-3.97269	-6.1725	-1.41684	-3.96814	-7.23663	-1.64894	-5.56678	-2.59979	-6.01424	-7.63717	-6.23663	-8.0331	-7.63717	-6.07157	-6.85476	-1.22914	-4.62998	-3.33558	-4.26422	-7.37414	-7.1111	-7.75747	-5.41066	-3.15174	-8.1111	-8.0331	-6.8216	-3.17774	-5.37414	-4.6086	-6.55311	-0.411819
53	Baseline	NO	HR-	-0.0255942	0.625738	-0.262809	0.163217	-0.265786	Her2	1	63.851	high	0.0430561	51.8799	med	-3.06962	1.96191	-2.75959	-4.0104	-1.89212	-4.15095	-4.29181	-1.62418	-3.05052	-1.9133	-4.72922	-5.37558	-2.86572	-5.65122	-3.32929	-3.00433	-3.83305	-1.21352	-5.07896	1.66489	-4.99225	-4.63236	-3.23026	-1.41331	-5.81168	-1.69213	-1.99225	-5.21264	-4.12436	-3.91615	-3.21966	-5.55929	-3.99225	-0.889315
53	Day 14	NO	HR-	-0.0422089	0.0697719	0.222857	-0.398223	0.43078	Normal	1	26.0936	med	-0.716615	8.40355	low	-2.21016	1.8076	-3.15051	-5.43396	-1.56036	-3.23481	-6.15833	-2.02726	-4.73938	-2.17212	-5.98145	-6.51197	-4.41511	-7.15833	-4.135	-4.775	-5.7277	-1.08477	-4.16619	0.639754	-4.43396	-5.98145	-3.775	-2.88423	-5.09693	-2.21022	-3.05254	-7.09693	-5.59443	-3.08198	-2.775	-4.37811	-4.75116	-0.784803
56	Baseline	YES	HR-	0.120576	0.490708	-0.404466	-0.0693878	-0.172149	Her2	1	64.5772	high	0.166053	55.8977	high	-3.05667	2.42805	-2.98406	-2.66213	-1.85548	-4.50915	-2.82778	-2.61404	-2.56749	-0.424796	-4.67688	-3.45731	-3.99634	-5.03381	-3.26679	-2.37886	-3.59058	-1.8388	-0.56635	3.40928	-5.54477	-3.12524	-2.88371	-1.05292	-3.85548	-2.45731	-3.20849	-4.23735	-4.16626	-6.54477	-1.24465	-7.05935	-4.29685	-1.30828
56	Day 14	YES	HR-	0.00753902	-0.202113	0.198367	-0.392365	0.492533	Normal	1	23.4655	low	-0.585272	11.7226	low	-1.73492	1.11293	-2.49638	-5.30373	-1.21627	-2.87923	-4.50726	-1.69783	-4.7443	-1.07458	-5.00734	-6.04916	-4.9667	-5.88869	-5.15934	-4.9468	-6.04916	-1.00992	-1.67514	-0.00605063	-3.78789	-5.88869	-5.00734	-3.69368	-3.66089	-3.4087	-5.27864	-5.88869	-5.35526	-3.12539	-4.52191	-5.0281	-4.83284	-0.490062
58	Baseline	YES	HR-	0.0393277	0.296807	-0.140744	-0.060072	-0.0243457	Her2	0.96	50.5544	med	-0.027235	43.7317	med	-2.73339	2.03243	-1.28921	-2.77576	-0.320143	-3.07271	-3.08563	-1.75303	-2.26053	-1.33961	-5.99903	-5.61488	-4.33092	-4.24142	-4.17431	-2.30235	-3.29483	-1.01092	-3.70425	3.63601	-4.8593	-3.12012	-0.997499	-0.335499	-4.83182	-1.21323	2.82407	-5.12012	-3.58017	-1.49581	-0.474402	-2.72306	-5.08725	-0.170218
58	Day 14	YES	HR-	0.264442	-0.534502	0.145834	-0.630252	0.749148	Normal	1	18.0626	low	-0.367307	16.8747	med	-1.2296	-0.456053	-2.84664	-4.90481	-1.47557	-3.42723	-5.0793	-2.16419	-3.42068	-0.960659	-5.74916	-5.03866	-4.88666	-6.96066	-3.16967	-4.3757	-5.62362	-0.792845	-3.16967	-1.72276	-3.41417	-5.48067	-5.81627	-3.18622	-2.9512	-3.3631	-4.28972	-6.62362	-5.35061	0.165909	-1.2199	-1.16283	-2.67331	-1.1053
59	Baseline	NO	HR+	-0.00465786	0.62084	-0.440192	0.362305	-0.539304	Her2	1	74.5651	high	0.387167	68.6834	high	-1.17019	1.28047	-3.16859	-1.90048	-1.56406	-3.96399	-1.4843	-1.35255	-1.87088	-1.20554	-2.84113	-2.9433	-0.237155	-4.68501	-4.52984	-2.30711	-3.31834	-1.46375	-4.42904	1.99547	-2.49932	-3.68237	-1.33068	-1.07776	-5.21553	-2.14114	-1.2547	-4.22318	-3.10005	-8.25421	-4.08428	-7.73337	-3.83232	-1.29849
59	Day 14	NO	HR+	-0.142761	0.422425	-0.146603	0.166291	-0.267035	Her2	1	55.5229	high	-0.0952248	43.4468	med	-1.63694	2.01006	-3.34961	-3.119	-1.70806	-3.58596	-3.93457	-1.3919	-3.12722	-2.89426	-3.9013	-4.97357	-0.461651	-5.53403	-4.78835	-3.48743	-4.49805	-1.44915	-4.23858	1.92299	-3.28687	-4.18611	-3.6556	-1.72252	-5.97357	-2.48215	-1.8803	-5.70396	-4.23265	-4.81466	-4.4152	-6.14102	-2.78401	-1.31242
61	Baseline	YES	HR+	-0.34473	0.347995	0.0414406	0.321489	-0.271068	Her2	0.99	48.2309	med	-0.0515882	43.3965	med	0.349295	1.1128	-2.70539	-4.33808	-1.36368	-3.79338	-4.5932	-2.31619	-2.94808	-1.3151	-5.0839	-5.09877	-2.23282	-5.35138	-5.35138	-2.81471	-3.92968	-0.993394	-5.64684	0.865396	-0.51101	-4.86468	-1.23796	-0.828593	-6.26497	-0.348044	-2.47691	-5.99079	-4.29891	-5.37835	-4.29035	-5.87105	-3.1579	-1.16424
61	Day 14	YES	HR+	-0.29527	-0.067467	0.527395	-0.358367	0.488115	LumA	1	10.8695	low	-0.832581	-0.482502	low	-0.478857	1.00902	-3.15857	-5.68561	-1.55519	-3.02582	-6.53361	-2.16205	-4.88975	-2.00067	-5.57014	-6.90134	-5.31638	-7.1551	-5.46322	-5.74701	-6.18311	-1.21439	-4.06764	-0.298553	-2.62672	-7.04818	-2.03855	-2.20269	-5.64608	-1.31735	-3.43769	-6.99756	-6.07418	-3.20808	-2.42927	-4.57014	-5.1551	-0.513463
62	Baseline	NO	HR-	0.177335	0.577335	-0.456615	0.182521	-0.34617	Her2	1	72.503	high	0.299956	63.976	high	-2.13008	1.59295	-3.02882	-2.21733	-1.01852	-5.38844	-2.5826	-2.2531	-1.61404	-0.954789	-3.14498	-4.29102	-2.32997	-4.2138	-3.71103	-1.5826	-2.64776	-0.787648	-4.14051	2.99958	-4.57503	-4.15849	-3.23035	-0.764662	-5.77546	-0.420955	0.497261	-3.688	-3.19745	-7.01647	1.9695	-5.61792	-3.71768	-0.94891
62	Day 14	NO	HR-	0.0841777	0.605666	-0.417623	0.21431	-0.35539	Her2	1	71.3723	high	0.320041	64.7649	high	-2.44163	2.01899	-3.38649	-2.47548	-1.30084	-4.20743	-2.58061	-2.85577	-1.80755	-1.87282	-3.63007	-4.28695	-2.7295	-4.60888	-4.16262	-1.85221	-2.93269	-1.20459	-4.87915	3.33219	-4.74098	-4.20743	-1.46252	-0.950192	-6.10638	-0.500704	0.536967	-3.69559	-3.3161	-4.00402	-0.224312	-5.7743	-4.59691	-0.890062
63	Baseline	NO	HR-	0.233421	0.561777	-0.503673	0.0829292	-0.321104	Her2	1	72.838	high	0.450219	69.776	high	-2.96489	0.421798	-3.11194	-2.83919	-1.69349	-4.5665	-2.92907	-1.68912	-2.6518	-2.27918	-2.16758	-3.88177	-3.251	-5.59892	-3.04341	-3.43875	-3.4885	-1.5665	-5.13552	-0.167585	-5.04341	-4.3124	-4.20869	-1.19417	-5.66604	-2.36487	-3.64332	-4.71258	-3.32139	-5.66604	-6.21705	-7.39539	-3.44365	-0.623727
63	Day 14	NO	HR-	0.109148	0.568788	-0.423866	0.116255	-0.26617	Her2	1	69.5742	high	0.498459	71.0679	high	-2.9242	0.456643	-3.03316	-3.99591	-1.89619	-3.88174	-3.91345	-1.55564	-3.58087	-2.48843	-3.55981	-4.57241	-4.11375	-6.2089	-3.83545	-4.18936	-4.18936	-1.72348	-5.00158	-0.744118	-5.13228	-5.36091	-4.76145	-2.85584	-5.9028	-3.15737	-4.29678	-5.42041	-4.01298	-6.63271	-5.78081	-7.53083	-4.20236	-0.944505
64	Baseline	YES	HR-	0.129508	0.721104	-0.477071	0.186555	-0.408115	Her2	1	75.2902	high	0.309131	65.77	high	-2.67051	2.52198	-2.84897	-2.42946	-1.68803	-5.81065	-2.47944	-1.29419	-2.75362	-1.276	-3.32605	-4.18742	-3.75362	-5.07835	-2.93512	-2.07485	-2.74804	-1.33335	-5.02338	3.58333	-4.75362	-4.13549	-2.59242	-1.35228	-5.35546	-2.06267	-2.25112	-4.39852	-3.51692	-4.30542	-3.45196	-5.28911	-4.69876	-0.757819
64	Day 14	YES	HR-	0.0156062	-0.288643	0.133637	-0.212389	0.330516	Normal	0.98	27.929	med	-0.254405	25.9632	med	-1.03084	-0.515648	-2.9109	-6.80231	-1.47559	-2.80713	-6.5554	-1.79991	-5.15462	-2.02972	-5.26295	-6.94367	-6.07694	-6.94367	-7.30321	-5.77375	-6.31689	-0.996678	-2.99221	-3.15155	-4.26626	-7.50757	-7.7092	-8.03113	-4.89158	-3.63882	-6.37292	-7.47654	-6.21095	-5.00877	-5.88139	-6.08862	-6.08862	-0.632389
65	Baseline	NO	HR-	0.0991597	0.618631	-0.419544	0.146795	-0.264922	Her2	1	70.5873	high	0.379864	66.8809	high	-3.45816	1.73686	-2.52307	-3.3479	-1.75838	-3.84983	-2.92434	-1.80749	-2.12868	-1.35089	-4.24563	-4.069	-3.26164	-3.81161	-3.74257	-3.33598	-4.03008	-1.32626	-4.68098	2.16313	-6.17418	-4.81633	-2.1061	-1.72525	-5.59326	-2.01643	0.33055	-4.98685	-3.65748	-3.93714	-3.66173	-5.086	-4.58116	-1.07818
65	Day 14	NO	HR-	-0.156206	0.18377	0.176951	-0.160144	0.217287	Normal	0.87	33.085	med	-0.280268	28.6181	med	-2.2102	1.93945	-2.75164	-5.54241	-1.4841	-3.38861	-5.67848	-1.37892	-4.27338	-2.46005	-5.31591	-6.40491	-5.37892	-6.40491	-5.15285	-5.17504	-5.45835	-1.42638	-4.81995	0.986782	-4.85535	-6.82872	-5.20899	-4.10946	-5.61642	-2.54061	-1.44733	-6.76001	-5.27938	-4.57894	-5.06733	-6.20899	-5.01635	-0.329456
66	Baseline	YES	HR-	-0.309868	0.461224	-0.0189676	0.18012	-0.248499	Her2	1	50.2046	med	-0.0210958	45.3848	med	-2.26905	2.07237	-3.012	-3.29882	-1.82016	-4.35919	-4.06968	-1.87347	-2.84441	-0.591723	-5.55713	-5.22206	-4.92577	-5.77012	-5.71649	-3.7377	-5.23709	-1.27245	-4.3307	3.13501	-5.52912	-4.90763	-1.23191	-0.603542	-5.88378	-1.91819	0.322474	-5.5857	-4.59535	-6.15631	-5.4836	-7.17066	-2.92122	3.26044
66	Day 14	YES	HR-	-0.0432653	-0.487443	0.493397	-0.566771	0.729748	Normal	1	3.88249	low	-0.831609	-4.72125	low	0.0215885	-0.339902	-2.41338	-6.77845	-1.09496	-2.62581	-7.00084	-1.55652	-5.51972	-1.35219	-5.85789	-7.00084	-6.12638	-7.12638	-4.07011	-6.00084	-6.3004	-1.10603	-2.27975	-2.12638	-1.80117	-6.67892	-4.70316	-3.2021	-3.69099	-3.92047	-4.91338	-8.26388	-6.58581	-0.126375	-0.753708	-1.69099	-3.36181	-0.607812
67	Baseline	YES	HR-	-0.00840336	0.546218	-0.305162	0.180024	-0.278271	Her2	1	64.8066	high	0.168111	56.7823	high	-2.27992	2.30887	-1.63789	-2.73675	-1.25793	-4.59724	-3.1312	-0.370563	-2.52963	0.744405	-4.53311	-4.73475	-3.15514	-3.85156	-3.69912	-1.87787	-3.24932	-0.424487	-4.63414	4.11627	-4.79197	-3.18221	-0.591789	-0.35085	-5.08705	-1.76103	2.3779	-4.73475	-3.5227	-6.24932	-2.94583	-5.9412	-4.66436	-0.432997
67	Day 14	YES	HR-	0.0718848	-0.0402881	-0.0781273	-0.153613	0.0797599	Normal	0.42	41.6116	med	0.104454	44.9831	med	-1.23098	0.238066	-2.95169	-4.93301	-1.5417	-3.70759	-5.36226	-1.74086	-4.73507	-1.30451	-5.40576	-5.77254	-6.34804	-6.97607	-5.51267	-5.07795	-5.22605	-1.27144	-3.1196	-1.64001	-4.01484	-6.46588	-7.62815	-5.87072	-5.08973	-3.86565	-3.63245	-6.34804	-5.13783	-6.97607	-4.69854	-8.32003	-7.02047	-0.236243
68	Baseline	YES	HR-	0.259448	0.522881	-0.553133	0.121825	-0.330996	Her2	1	75.0971	high	0.407696	68.5423	high	-2.43632	2.0003	-2.73508	-3.33954	-1.95104	-4.36073	-3.59922	-1.95184	-2.7104	-0.880494	-3.39966	-4.08213	-0.770086	-5.53279	-3.49951	-2.95909	-4.03369	-1.39912	-3.77292	2.70093	-5.33534	-4.54244	-5.06812	-2.84573	-5.18418	-4.23413	-0.378984	-5.06117	-2.95264	-8.00672	-5.46699	-3.0629	-6.95425	-1.17994
68	Day 14	YES	HR-	0.299496	0.0295318	-0.527395	0.0728451	-0.193661	Basal	0.96	66.1736	high	0.727443	76.6813	high	-2.13562	-1.20647	-2.51873	-4.47637	-1.5883	-2.85621	-3.62763	-2.1814	-3.27706	-2.4881	-4.78831	-4.8134	-4.53081	-5.41107	-6.12273	-3.97386	-4.43035	-1.11231	-3.1385	-2.76161	-4.1814	-5.18686	-7.23125	-4.6019	-5.17597	-3.43359	-5.33644	-5.32436	-3.7354	-4.6614	-4.27706	-5.94585	-5.38576	-0.625773
70	Baseline	YES	HR-	0.140072	0.298247	-0.119328	-0.217479	0.160816	Her2	0.96	47.5546	med	-0.178037	36.5731	med	-2.21561	2.57809	-2.62264	-2.3606	-1.7104	-4.4241	-3.88662	-1.93353	-3.53769	-1.37049	-4.84189	-4.52658	-3.98353	-5.07441	-2.24504	-3.28472	-4.16106	-1.90018	-2.32168	3.53703	-4.00494	-5.02982	-4.72556	-1.11792	-4.96242	-1.00687	1.51654	-4.72556	-4.04876	-2.1508	-2.2689	-4.35961	-4.34393	-1.78718
70	Day 14	YES	HR-	0.367587	-0.212677	-0.0709244	-0.589244	0.575606	Normal	1	32.9649	med	-0.29484	25.0351	med	-1.27374	-0.32707	-3.62492	-3.75819	-1.21254	-3.32006	-4.54246	-2.33734	-4.06853	-0.892203	-4.80549	-5.25295	-4.80549	-5.90503	-2.8544	-4.32006	-4.71238	-1.87949	-1.8544	-1.3995	-3.80549	-5.01194	-5.54246	-6.12742	-0.718028	-5.54246	-3.15779	-4.71238	-4.90503	3.42012	3.19676	1.94404	-3.71238	-1.28612
72	Baseline	NO	HR+	0.0863866	0.286242	-0.392365	0.146315	-0.290564	Her2	0.96	64.5142	high	0.466381	67.3136	high	-0.365007	0.166403	-2.74117	-3.44353	-1.28812	-4.32753	-2.87615	-2.7496	-2.29119	-2.70657	-4.82478	-3.24577	-4.47347	-5.73837	-3.81002	-2.53406	-3.29838	-1.47231	-6.35728	-0.361309	-1.29787	-3.96496	-4.68351	-1.43615	-7.22603	-0.780209	-3.55238	-3.74678	-3.40975	-4.37456	-2.11478	-5.90411	-2.29016	-0.828871
72	Day 14	NO	HR+	-0.0694838	-0.30497	0.39054	-0.523361	0.636014	Normal	1	11.4186	low	-0.604279	7.22461	low	-1.12634	-0.31566	-3.03251	-5.65361	-1.51807	-3.49417	-5.7509	-2.22588	-4.55512	-2.11108	-5.83732	-5.80213	-5.66937	-6.85524	-3.91507	-4.87339	-5.66937	-1.63995	-4.03251	-1.72905	-2.9245	-6.62258	-5.92924	-2.16315	-5.11108	-1.56799	-4.18848	-6.31919	-5.35699	-1.94955	-2.53873	-3.31919	-4.19989	-0.663935
74	Baseline	NO	HR+	-0.186843	0.406579	-0.00302521	0.0343337	-0.12461	Her2	1	46.9138	med	0.0101707	45.1466	med	-1.23716	2.68698	-2.20345	-3.47657	-1.86078	-3.02424	-3.95206	-2.18614	-2.11591	-0.989365	-4.72411	-2.53784	-4.8436	-5.94774	-3.91993	-3.23341	-5.13668	-1.74507	-5.38893	3.70989	-2.89057	-4.99159	-2.33992	-1.20087	-5.83159	-2.19637	1.72516	-4.72041	-3.79616	-4.09303	-3.05415	-5.01856	-4.24398	-1.5546
74	Day 14	NO	HR+	0.000528211	-0.316303	0.360864	-0.459304	0.627947	Normal	1	13.9005	low	-0.797023	0.15274	low	-0.697086	0.663575	-3.20333	-5.66276	-1.08382	-2.47689	-6.17733	-1.6718	-4.39972	-1.2912	-5.66276	-6.39972	-5.52526	-6.66276	-4.66276	-4.46113	-5.52526	-1.04217	-3.00741	-0.525256	-2.55842	-5.52526	-5.28425	-4.34083	-3.98469	-3.28425	-2.98469	-5.98469	-5.39972	-3.59237	-3.81476	-4.34083	-4.46113	-0.0509965
75	Baseline	YES	HR-	0.0880192	0.626026	-0.504346	0.271741	-0.413685	Her2	1	76.2452	high	0.553374	75.527	high	-2.82061	2.97274	-2.73829	-3.12428	-1.95281	-4.09053	-2.19754	-2.02003	-1.91022	-0.662432	-4.52881	-3.46178	-2.66841	-4.28318	-5.3615	-2.10856	-3.75093	-1.54438	-4.87522	4.33731	-5.53217	-3.49083	-2.26216	-1.54734	-5.90532	-3.0856	-1.86462	-4.6329	-3.499	-5.30882	-4.54904	-6.3615	-5.82093	-1.01797
75	Day 14	YES	HR-	0.237359	-0.334358	-0.0105162	-0.358463	0.399184	Normal	1	31.89	med	-0.096284	32.6294	med	-1.57096	-1.38233	-2.54909	-5.88475	-1.40378	-2.91828	-5.5885	-1.91286	-4.59283	-2.17617	-4.93879	-6.25796	-5.06532	-7.11423	-5.521	-5.05335	-5.53758	-0.979625	-3.11423	-3.8455	-4.44865	-6.68681	-7.21732	-7.41762	-4.78238	-3.24429	-6.23074	-6.74339	-5.01801	-2.79479	-3.60589	-4.15203	-5.40235	-0.629023
76	Baseline	NO	HR-	-0.117503	0.591068	-0.277599	0.291429	-0.374886	Her2	1	65.6443	high	0.280596	61.9775	high	-2.70985	2.03157	-2.49475	-3.79309	-1.21349	-3.18161	-4.17114	-1.9101	-3.00786	-1.47024	-4.81854	-4.96588	-3.9101	-5.4753	-5.8516	-3.17562	-3.95815	-1.73465	-4.37576	2.61493	-6.13581	-4.82791	-3.49009	-1.79481	-5.79538	-1.91072	0.00555672	-5.22582	-4.01052	-8.33512	-7.63057	-7.66374	-4.27622	-0.867814
76	Day 14	NO	HR-	0.284706	-0.246771	-0.0740936	-0.404946	0.463625	Normal	1	35.2674	med	-0.279687	26.4754	med	-1.30238	-0.596687	-2.47776	-4.60901	-1.43147	-2.69754	-5.30088	-1.93524	-4.30088	-0.929862	-4.91386	-4.60901	-4.47776	-5.00132	-4.00132	-3.8314	-5.09443	-1.46217	-1.87204	-1.7252	-2.97896	-3.8314	-4.04713	-5.6794	-3.6794	-4.30088	-3.47776	-4.14334	-4.09443	-2.57506	-2.95693	-3.91386	-3.87204	-0.149575
81	Baseline	NO	HR+	-0.415126	0.319472	0.236303	0.139592	-0.114814	Her2	0.98	36.3446	med	-0.369658	27.2675	med	-0.0907648	1.38395	-4.07842	-2.8437	-1.99096	-4.78451	-4.24748	-2.28301	-2.75649	-1.32611	-4.19766	-5.21662	-3.66512	-6.1939	-4.59399	-3.42351	-4.40382	-1.2509	-5.09938	0.818841	-1.26366	-5.32765	-3.16415	-1.06677	-6.09236	-1.83781	-2.17524	-6.09236	-5.41254	-2.81886	-3.6914	-5.30313	-1.21186	-0.675247
81	Day 14	NO	HR+	-0.32994	0.35491	0.201248	0.0084994	-0.0103241	Her2	0.99	36.5473	med	-0.356113	27.7175	med	-0.934794	1.75561	-3.8359	-3.72144	-1.7895	-4.63254	-5.03423	-2.21714	-3.58449	-2.06105	-4.16529	-5.2032	-2.24873	-6.69719	-4.89673	-4.19894	-4.93166	-1.29063	-4.67927	1.16926	-2.77436	-5.73372	-4.04566	-1.90451	-5.70927	-2.0495	-1.71458	-6.55969	-5.69719	-4.40441	-6.35616	-7.60408	-3.50342	-1.02335
82	Baseline	NO	HR+	-0.369028	0.417815	-0.025114	0.370564	-0.406771	Her2	1	52.7142	med	0.205984	55.2556	high	0.452808	1.3091	-4.49061	-3.4029	-0.698961	-4.94689	-2.94113	-2.31928	-2.80023	1.3068	-4.55512	-4.78855	-4.39304	-5.34282	-5.83586	-3.02241	-4.30905	-0.866913	-6.15778	0.755437	-0.750911	-5.42886	-2.11663	-0.393773	-6.43694	-1.51607	-2.42483	-5.13131	-5.27605	-6.42082	-4.68385	-6.68385	-1.52412	-0.633352
82	Day 14	NO	HR+	-0.486579	-0.107707	0.637071	-0.0595918	0.252629	LumA	1	9.78128	low	-0.722338	4.108	low	1.09113	1.61175	-3.68092	-5.50663	-0.365739	-3.88241	-4.41508	-1.99567	-4.20272	0.785009	-4.57802	-6.32899	-5.19469	-6.95862	-4.83479	-4.715	-5.16298	-0.100873	-5.04992	1.35486	0.25744	-6.00004	-1.48258	-0.231983	-5.1243	-0.970578	-2.10346	-7.19469	-6.10158	-3.85049	-3.56501	-4.10158	-2.35227	-0.718233
83	Baseline	NO	HR-	-0.193085	0.231789	0.231597	-0.0915726	0.206915	Her2	0.89	32.488	med	-0.431106	22.7925	med	-2.28601	2.69621	-3.23201	-4.06734	-1.43496	-4.87561	-4.23818	-2.66149	-3.47265	0.054177	-5.84391	-6.04554	-5.32307	-6.47994	-4.20156	-2.27365	-5.03118	-1.14975	-4.47023	4.09726	-5.47023	-5.65597	-2.00728	-1.62937	-5.65597	-1.16192	0.671452	-6.93451	-5.61258	-3.85334	-4.18955	-5.25477	-5.96147	-1.12715
83	Day 14	NO	HR-	-0.0709244	0.210852	0.0398079	-0.0685234	0.0770708	Her2	0.86	41.1217	med	-0.104309	37.904	med	-2.46627	1.82898	-3.46943	-4.54343	-1.45406	-4.54343	-5.09092	-1.62861	-4.18933	-2.11894	-5.24116	-6.55432	-6.17245	-7.35079	-6.51125	-4.23239	-5.10686	-0.930718	-4.15577	0.548488	-5.12298	-6.17245	-4.6562	-5.44897	-4.76583	-2.80106	-3.22803	-6.51125	-5.31331	-4.13111	-4.34133	-5.76583	-6.74074	-0.430045
84	Baseline	NO	HR+	-0.451621	0.49599	0.0126291	0.469484	-0.387563	Her2	1	53.5412	high	0.136127	53.2711	high	-0.238599	1.70102	-3.22407	-3.38296	-0.0410726	-2.9375	-3.32707	-1.53713	-2.16357	0.831755	-4.9353	-3.69294	-2.3518	-4.73061	-4.92653	-2.77321	-3.25119	-0.182041	-5.64899	2.99096	-1.06403	-4.34448	-4.90915	-0.878694	-5.62043	-0.409826	-0.321667	-5.10303	-4.06885	-8.04492	-5.4855	-8.29285	-6.18433	2.73203
84	Day 14	NO	HR+	-0.468427	0.325618	0.12557	0.320432	-0.194142	Her2	0.98	43.7849	med	0.0119887	44.8119	med	-0.20854	1.92384	-3.1533	-3.47523	0.0986689	-2.81988	-2.93918	-1.67476	-1.96849	0.526271	-5.13419	-4.52414	-2.86642	-4.95586	-4.45138	-3.04227	-3.58771	-0.111826	-3.87433	2.79249	-0.839089	-4.6542	-4.89027	-0.635607	-4.60076	-0.246412	-0.587705	-4.49948	-4.2122	-7.2122	-7.06019	-7.57477	-4.9898	1.91565
85	Baseline	NO	HR-	-0.0691957	0.647827	-0.344154	0.301609	-0.42886	Her2	1	69.6452	high	0.384391	67.3722	high	-2.87399	1.72663	-3.75059	-3.03526	-1.64391	-4.77086	-3.62226	-1.84863	-1.8299	-0.771712	-5.11508	-3.88776	-4.45986	-4.80529	-3.51294	-2.80181	-3.837	-0.539504	-5.06415	2.58008	-6.56804	-3.6786	-3.33639	-0.963993	-5.74389	-1.38049	0.985789	-5.14123	-3.31887	-8.69143	-5.6786	-9.32886	-3.61004	-1.13739
85	Day 14	NO	HR-	0.250708	-0.199904	-0.102521	-0.258007	0.200288	Basal	0.92	39.4219	med	0.176135	46.1852	med	-1.95412	-0.912595	-4.1219	-4.7026	-1.59648	-4.27485	-5.71542	-1.682	-4.47838	-1.88797	-5.61589	-6.03092	-5.99921	-6.99921	-6.20085	-5.14774	-4.87892	-0.881628	-4.47838	-3.52278	-5.41425	-7.27485	-6.93781	-8.52278	-4.80853	-3.7026	-7.82234	-6.76789	-5.29396	-4.42474	-4.31332	-5.03092	-7.35285	-0.439297
86	Baseline	YES	HR-	-0.00657863	0.544586	-0.303721	0.10982	-0.196735	Her2	1	63.558	high	0.242245	59.2975	high	-2.9761	1.84835	-2.61932	-3.4761	-1.86939	-4.87448	-3.56381	-1.30575	-1.63166	-0.583205	-3.68374	-3.76647	-4.10027	-4.60128	-1.33658	-1.84296	-3.87703	-0.986401	-0.530542	3.14997	-6.29121	-3.35202	-3.23942	-0.244348	-5.71535	-2.20455	1.12377	-4.60974	-3.83923	-5.52728	-5.16739	-6.11224	-3.32739	-1.83055
86	Day 14	YES	HR-	0.230348	-0.433854	0.118944	-0.546411	0.631693	Normal	1	21.8867	low	-0.373	18.2593	med	-1.52556	-0.567482	-3.24147	-6.2796	-1.54393	-2.71627	-5.66069	-1.8922	-4.69464	-1.70975	-5.83903	-5.83903	-5.2796	-6.91703	-4.08696	-5.35904	-5.8775	-1.02897	-2.99949	-2.51331	-4.31877	-6.91703	-7.08696	-6.08696	-4.2796	-3.54006	-5.38652	-6.69464	-5.3056	-1.19366	-2.69035	-2.41807	-5.02087	-0.842594
88	Baseline	NO	HR+	-0.0338535	0.24389	-0.131621	0.0445138	-0.150156	Her2	0.91	50.7864	med	0.193903	52.6205	med	-1.63076	1.68409	-3.00537	-2.62948	-1.38604	-3.2616	-3.2075	-1.4931	-1.21039	1.34162	-5.06059	-2.98742	-3.78441	-4.35056	-4.78786	-2.09754	-3.2616	-0.773262	-4.96383	2.63024	-2.49381	-3.53232	1.20436	-0.473888	-5.7008	-0.626007	-0.551602	-4.46731	-2.62023	-2.11259	-2.68786	-3.88419	-1.35694	-1.0119
88	Day 14	NO	HR+	0.174358	-0.518367	0.314958	-0.567155	0.691333	Normal	1	11.8974	low	-0.711638	1.77616	low	-0.775753	-0.479261	-2.88029	-4.37505	-1.0663	-1.8572	-5.24952	-1.9765	-5.02713	-1.40822	-4.83448	-5.51256	-5.24952	-5.24952	-4.13404	-3.58656	-3.83448	-1.05312	-2.13404	-1.29532	-2.0796	-4.13404	-5.02713	-2.13404	-2.66456	-1.95184	-4.83448	-4.24952	-4.66456	0.742945	0.487444	-1.23457	-3.31092	-0.0207024
93	Baseline	YES	HR+	-0.123169	0.436735	-0.11443	0.174262	-0.176663	Her2	1	54.6294	high	-0.0362913	45.5943	med	-1.46474	2.27875	-2.40009	-3.8257	-1.3282	-3.72115	-3.78847	-1.44556	-2.73215	-1.26131	-4.08874	-4.92322	-0.779879	-5.00627	-3.78388	-3.31822	-4.14645	-1.04075	-4.03324	3.07015	-3.39659	-3.88342	-4.49063	-0.0227308	-5.65682	-1.73768	0.3345	-5.36884	-4.51323	-7.49813	-6.12889	-7.55953	-5.5285	-0.791918
93	Day 14	YES	HR+	0.00187275	-0.388908	0.315246	-0.40533	0.60605	Normal	1	15.6358	low	-0.695228	4.43923	low	-0.275399	-0.425899	-3.96407	-6.14994	-1.2527	-3.14994	-6.8869	-1.66451	-5.30194	-2.00426	-5.8869	-6.47187	-5.26241	-6.77143	-4.34258	-6.47187	-6.47187	-1.0456	-3.42747	-2.71698	-2.83524	-6.8869	-6.8869	-6.14994	-5.01244	-4.30194	-6.14994	-6.56498	-7.30194	-3.93271	-3.05401	-4.61389	-5.56498	-0.226314
94	Baseline	NO	HR+	-0.0104202	0.217959	-0.206915	0.0330852	-0.116062	Her2	0.87	53.4523	high	-0.034396	44.0913	med	-0.963023	1.38515	-2.7357	-3.63572	-1.63949	-4.55997	-3.73168	-1.24999	-2.38529	-0.501072	-5.34371	-2.80314	-0.648637	-4.64832	-3.30529	-2.38529	-4.33146	-1.00183	-5.03495	1.58346	-1.84459	-3.92662	-6.31129	-1.00872	-5.19581	-3.07522	-0.980568	-3.94205	-3.95765	-2.16651	-0.252633	-3.58639	-2.52237	-1.20137
94	Day 14	NO	HR+	-0.377767	-0.236879	0.559376	-0.328788	0.486002	LumA	1	7.14507	low	-0.817153	-1.42512	low	-0.251853	1.24994	-2.94493	-5.31365	-1.26782	-3.19209	-5.75536	-1.26399	-4.78803	-0.478263	-6.39518	-5.69217	-3.58783	-6.17759	-4.25159	-4.3296	-5.82145	-0.951855	-3.68702	0.952926	-1.72342	-6.23649	-6.4639	-1.03355	-4.92663	-2.45513	-1.58663	-5.82145	-5.79908	-1.96191	-1.28715	-3.70251	-2.19574	-0.616267
95	Baseline	NO	HR-	0.182425	0.232653	-0.329556	-0.0870588	0.0367347	Her2	0.9	57.6979	high	0.0494434	48.2041	med	-2.28072	0.521068	-3.41157	-4.56357	-1.50468	-1.80276	-3.92614	-1.83868	-3.7793	-1.91331	-4.14853	-3.92614	-3.8266	-4.27406	-3.08964	-3.06107	-4.08964	-1.47611	-2.6674	0.01134	-3.34118	-3.48557	-4.34118	-3.48557	-4.41157	-3.44809	-3.06107	-3.27406	-3.37594	-3.92614	-4.41157	-4.73349	-3.87551	-0.869308
95	Day 14	NO	HR-	0.100408	0.316591	-0.135846	-0.200864	0.084946	Her2	0.97	48.5898	med	-0.000386336	44.0831	med	-3.02967	2.80188	-3.32652	-3.92784	-1.79684	-3.98377	-4.49916	-1.81321	-3.73795	-1.86742	-4.95554	-4.79684	-4.47491	-6.60921	-4.4276	-4.52382	-4.79684	-1.2551	-4.15941	2.16373	-5.13387	-5.9444	-5.59172	-3.34105	-5.29434	-2.81702	-2.1756	-5.75731	-4.48295	-2.69297	-2.41026	-3.77201	-4.9444	-0.772623
96	Baseline	YES	HR-	0.0229052	0.612869	-0.380744	0.270396	-0.323505	Her2	1	70.5835	high	0.394334	67.7018	high	-2.11081	1.59913	-2.43123	-3.31979	-1.74508	-3.00863	-2.85827	-2.07066	-2.68382	-1.5633	-3.83619	-4.76841	-4.39581	-5.29197	-4.21873	-2.81624	-4.37975	-0.872717	-4.20451	2.20793	-5.43953	-4.65454	-2.07281	-2.5019	-5.93834	-1.32555	0.740224	-5.37444	-3.31724	-8.37444	-8.55501	-8.65454	-6.25245	-0.0833337
96	Day 14	YES	HR-	-0.0286675	-0.294598	0.412245	-0.513085	0.718896	Normal	1	11.045	low	-0.68294	3.98862	low	-1.06199	-0.306272	-3.20097	-5.58284	-1.35111	-2.87904	-3.09585	-1.50829	-4.58284	-1.66434	-6.10367	-6.30531	-5.49795	-7.45731	-3.67304	-5.49795	-5.62724	-1.22849	-2.61043	-1.67304	-3.17602	-6.62724	-4.30531	-3.09585	-3.47749	-1.9268	-4.89931	-6.9268	-5.67304	-0.577387	-0.795928	-1.55577	-4.60487	-0.937237
97	Baseline	NO	HR-	0.050084	0.539208	-0.361633	0.163697	-0.32946	Her2	1	67.0613	high	0.335784	63.9337	high	-2.10049	2.18903	-2.62403	-3.20415	-1.60092	-4.16973	-4.04491	-2.04556	-2.09046	-1.41054	-4.77755	-4.71417	-4.5876	-4.94208	-4.48882	-2.72766	-3.60474	-0.96834	-4.71417	3.3579	-5.01659	-4.24239	-3.11413	-1.74709	-5.17256	-1.88862	1.44828	-5.06322	-4.21288	-8.83932	-2.72142	-8.30327	-5.44015	-0.937851
97	Day 14	NO	HR-	-0.108764	0.625546	-0.235534	0.323217	-0.395822	Her2	1	64.981	high	0.186255	58.2139	high	-1.57384	2.71993	-3.39654	-2.74289	-1.20714	-5.10044	-3.86682	-1.81389	-2.836	-1.24869	-5.03435	-5.18158	-4.28666	-5.26755	-5.70813	-3.16971	-3.67418	-0.948793	-5.56128	4.29144	-4.18158	-4.4	-2.25182	-1.41482	-6.24246	-0.251821	1.34767	-5.56128	-4.77852	-8.01298	-4.03435	-8.77852	-4.46382	-0.900158
98	Baseline	NO	HR-	-0.116351	0.64437	-0.285474	0.300744	-0.373253	Her2	1	66.914	high	0.309735	63.7142	high	-2.13045	1.50223	-2.05529	-3.01812	-1.14059	-4.90389	-3.70178	-1.88035	-1.85917	-0.695902	-4.83505	-4.00498	-1.01044	-3.82731	-3.96482	-2.53186	-4.03733	-1.34722	-2.56578	3.06335	-5.61044	-3.55829	-1.04329	-0.853263	-6.37421	0.111788	1.59386	-4.52038	-2.4494	-8.63724	-6.46732	-6.82989	-7.12628	-0.721962
98	Day 14	NO	HR-	0.154094	-0.5103	0.225162	-0.550732	0.716687	Normal	1	15.9123	low	-0.668361	4.66812	low	-0.415618	-1.19572	-2.21568	-5.08604	-1.00389	-1.29488	-5.27869	-2.12604	-4.53145	-1.07481	-5.08604	-6.50108	-4.65978	-5.69372	-4.2034	-4.69372	-5.3856	-1.06645	-1.57034	-2.59419	-1.85242	-5.27869	-5.50108	-3.33115	-3.50108	-2.76411	-4.41362	-5.22806	-5.22806	-1.75961	-1.65978	-3.57825	-3.22806	-0.24369
99	Baseline	NO	HR-	-0.159952	0.533445	-0.0960864	0.121729	-0.16485	Her2	1	54.2269	high	0.0340202	48.6758	med	-2.63588	1.90077	-2.76319	-2.86792	-1.0875	-4.12699	-4.42144	-1.66439	-3.08943	-0.147547	-3.78679	-4.27372	-2.7706	-5.44892	-3.96519	-3.36052	-3.94549	-0.795266	-5.70879	2.44653	-5.26323	-4.59916	-3.66209	-0.849169	-5.70879	-0.522606	0.987816	-4.73754	-4.48098	-3.53886	-2.89332	-5.29138	-6.89062	-0.174943
99	Day 14	NO	HR-	0.030108	-0.0185834	0.0312605	-0.249268	0.218824	Normal	0.87	35.589	med	-0.0784797	36.0993	med	-1.79964	0.215238	-2.47538	-4.38732	-1.08322	-2.73037	-5.17582	-0.945836	-4.20341	-1.31107	-4.6203	-5.41286	-5.45203	-6.46533	-4.562	-4.54073	-4.71242	-0.642785	-4.03039	-1.00105	-4.18679	-5.97229	-7.26602	-4.9914	-4.7364	-2.69861	-1.62123	-6.15412	-4.55488	-2.43068	-1.77623	-3.2777	-6.86266	0.205002
100	Baseline	NO	HR-	-0.0557503	0.518271	-0.211717	0.12	-0.177143	Her2	1	59.2848	high	0.147917	54.3612	high	-3.02539	1.70716	-2.56916	-4.35536	-1.78801	-3.51204	-3.21541	-2.29587	-2.84319	-1.85587	-4.20998	-4.87724	-2.89348	-5.47735	-4.66907	-3.63045	-4.16197	-1.87563	-3.13984	1.91675	-5.34044	-4.83063	-0.605039	-2.0922	-5.35237	-1.35874	-0.641376	-5.24289	-3.6973	-3.55101	-3.34789	-5.08038	-4.11297	-0.637724
100	Day 14	NO	HR-	0.247155	-0.492149	0.172437	-0.669436	0.789196	Normal	1	16.8402	low	-0.416166	14.7505	med	-1.05727	-0.602028	-2.11557	-5.61362	-1.61799	-2.78154	-5.20149	-2.9531	-3.5934	-0.612889	-4.99038	-5.55658	-5.74763	-6.66092	-3.45929	-4.96048	-5.63707	-1.64226	-1.63781	-2.03156	-3.17549	-6.66092	-5.7734	-3.92396	-2.17121	-3.44369	-3.062	-6.41807	-5.09208	0.116498	-0.365382	-1.57629	-2.45929	-0.726248
102	Baseline	YES	HR-	-0.0630492	0.624202	-0.253013	0.191068	-0.267707	Her2	1	63.7026	high	0.210841	58.6055	high	-2.19488	2.43186	-4.18571	-3.15342	-1.35982	-4.60454	-3.18856	-2.42453	-3.20717	-0.0859421	-5.91701	-3.54869	-4.39961	-5.19712	-3.13548	-2.9241	-3.80371	-2.37917	-6.73146	3.83389	-5.06587	-4.41618	-0.389764	-1.15342	-6.35422	0.0465837	1.32077	-5.31021	-3.68054	-3.73769	-1.61407	-4.889	-7.08694	-1.20501
102	Day 14	YES	HR-	0.152173	-0.0968547	-0.0444178	-0.248019	0.264826	Normal	0.94	38.2037	med	-0.156822	33.1828	med	-1.20941	-0.79984	-2.59935	-5.61749	-0.990536	-4.06952	-5.67335	-0.789416	-4.91005	-2.52253	-4.7614	-6.75135	-4.7021	-6.52896	-4.84446	-5.36668	-4.92127	-0.797798	-4.40557	-3.1564	-4.17981	-7.01438	-6.63587	-8.46184	-5.39771	-3.35522	-7.67335	-6.19335	-5.00241	-2.51826	-1.68167	-3.19335	-6.52896	-0.448582
104	Baseline	YES	HR-	-0.0816807	0.722257	-0.345978	0.338776	-0.440192	Her2	1	71.3721	high	0.444843	70.6235	high	-2.40448	1.71299	-3.57522	-3.97694	-1.72945	-5.83109	-1.98814	-2.03168	-1.86167	-2.25794	-4.81603	-4.55633	-3.315	-5.80113	-4.39477	-3.56051	-3.6849	-0.786081	-5.93568	2.35188	-5.25625	-4.60294	0.170489	-1.05506	-6.74303	-1.28446	-0.44551	-6.00227	-2.87072	-4.47132	-4.05138	-5.66903	-4.76696	-1.15018
104	Day 14	YES	HR-	-0.184922	0.465066	-0.0691957	0.10425	-0.125954	Her2	1	51.6933	med	0.0969066	50.2236	med	-2.31683	1.52866	-2.99417	-5.25033	-1.59896	-3.69975	-4.6446	-1.63754	-3.95371	-2.83872	-5.37301	-5.45196	-5.11568	-6.68643	-5.27404	-4.66536	-4.89124	-1.18658	-4.88514	0.8453	-5.05279	-6.13003	-1.64139	-2.89124	-5.69707	-2.15001	-1.12643	-6.31446	-4.18893	-5.13726	-5.25819	-6.45196	-6.11568	-0.743566
105	Baseline	NO	HR+	-0.287395	0.341657	-0.0791837	0.240528	-0.283265	Her2	0.98	52.0685	med	-0.048868	44.3272	med	-1.27258	2.29122	-3.14277	-2.91619	-1.41812	-4.03243	-3.33351	-1.91847	-2.42784	0.112297	-5.24498	-4.5712	-2.81074	-5.19989	-5.33961	-2.55514	-4.03243	-1.08911	-5.35189	2.93347	-2.43109	-4.15617	-4.38937	-1.27097	-6.19989	-2.05861	0.115366	-5.22226	-3.84288	-3.99825	-3.08015	-5.30339	0.493706	-0.887424
105	Day 14	NO	HR+	-0.301321	-0.314094	0.630252	-0.487443	0.564562	LumA	1	0.800171	low	-0.897424	-6.97368	low	-0.496935	1.32096	-2.90965	-5.53266	-1.09882	-2.96367	-6.90303	-1.67374	-4.92073	-0.115608	-6.45323	-6.07076	-5.81764	-8.26058	-3.99849	-5.61673	-6.76873	-0.976918	-3.51239	0.889321	-2.56884	-6.706	-7.1313	-2.67938	-4.76873	-3.30639	-0.916289	-7.09066	-6.2833	-2.52588	-2.55841	-3.59881	-0.911303	-0.372222
106	Baseline	NO	HR+	-0.067563	0.316879	0.0833133	-0.15054	0.161008	Her2	0.97	39.5186	med	-0.217662	33.2897	med	-0.792075	2.61096	-3.18891	-3.07111	-1.76845	-3.14795	-3.29263	-1.55445	-2.88369	-0.201712	-4.99815	-4.76071	-4.41761	-5.95898	-2.52793	-3.0215	-4.28252	-0.956971	-4.28656	3.81407	-1.76001	-4.75511	-2.16457	-1.36653	-4.59141	-0.8356	0.920053	-5.60647	-3.91771	-1.16689	0.0217689	-2.14429	-6.67887	-0.187729
106	Day 14	NO	HR+	0.172149	-0.382857	0.234094	-0.586074	0.738968	Normal	1	16.9097	low	-0.572045	9.23473	low	-0.922214	-0.41834	-2.86658	-5.32858	-1.64565	-2.86145	-5.50915	-2.43876	-4.47744	-2.41604	-5.35715	-6.14302	-5.19365	-6.83108	-3.30752	-5.47744	-5.60868	-1.09261	-3.35715	-1.89248	-2.96758	-7.09411	-3.70638	-3.4853	-3.60012	-2.91354	-4.41604	-6.47744	-5.64345	-0.193647	-1.26291	-2.09111	-5.30056	-0.600123
108	Baseline	YES	HR-	-0.0819688	0.548715	-0.294118	0.174454	-0.310828	Her2	1	63.9278	high	0.210408	58.3392	high	-2.38152	2.0344	-2.441	-2.99739	-1.54945	-4.73338	-2.58089	-1.57215	-2.12745	-1.03971	-4.69491	-3.06325	-3.97705	-5.21492	-5.87675	-2.81872	-3.89299	-0.817425	-2.5377	3.7915	-5.58529	-3.98284	-0.816134	-0.869366	-6.16148	-1.66671	2.34083	-3.90392	-3.75796	-7.62091	-3.41146	-7.69491	-4.35788	-0.957708
108	Day 14	YES	HR-	0.199328	-0.192029	-0.160912	-0.062473	0.0697719	Basal	0.84	44.973	med	0.142876	46.7193	med	-1.31151	-0.896386	-3.03193	-5.2984	-1.6283	-3.1115	-5.49443	-1.96177	-4.77381	-1.59342	-5.40896	-6.00032	-5.99074	-6.98121	-6.44778	-4.80288	-5.75341	-1.37427	-3.36032	-3.64418	-4.63295	-6.64418	-8.58529	-8.27495	-5.43473	-3.67264	-6.90721	-6.98121	-5.20677	-5.84544	-5.62181	-5.84544	-6.94374	-0.685627
109	Baseline	YES	HR-	-0.0505642	0.676927	-0.372677	0.24946	-0.374118	Her2	1	70.4746	high	0.40184	68.3186	high	-2.36449	2.13939	-2.51195	-1.99757	-2.32577	-4.70743	-3.15624	-1.96933	-2.53801	-0.645903	-5.18288	-2.7525	-4.16402	-5.58951	-3.29126	-3.58951	-4.05577	-1.4684	-4.2052	3.60638	-6.23441	-4.7966	-3.2981	-1.16715	-6.43081	-1.37869	1.35532	-3.75368	-4.28785	-8.92831	-6.14541	-9.55634	-4.42706	-1.01296
109	Day 14	YES	HR-	-0.155918	0.0558463	0.221032	-0.179064	0.222281	Normal	0.88	29.0665	med	-0.378422	23.0639	med	-1.06548	1.81893	-2.49248	-6.41348	-1.4583	-2.77023	-6.93894	-2.1784	-5.46763	-1.98474	-5.08852	-6.98333	-5.5076	-7.69793	-6.42874	-6.12535	-6.59102	-1.02587	-3.36678	0.897207	-4.33228	-7.81341	-5.79351	-4.25201	-5.15044	-2.10835	-1.24018	-7.15044	-5.82346	-7.62578	-8.07644	-9.17598	-5.47554	-0.401662
110	Baseline	NO	HR-	0.0533493	0.428571	-0.298824	0.0495078	-0.135558	Her2	1	60.9417	high	0.146648	54.1339	high	-3.28498	2.32799	-2.72445	-3.24105	-1.90663	-3.51668	-3.89226	-1.22795	-2.49964	-0.840753	-4.52405	-4.30941	-4.62077	-5.63134	-3.56652	-3.86082	-4.78217	-1.03099	-2.85617	2.445	-5.51913	-5.11889	-5.97734	-2.41502	-5.32649	-2.78364	0.523626	-5.37895	-3.79103	-3.79696	-2.87018	-4.9309	-4.68538	-0.812665
110	Day 14	NO	HR-	0.0135894	0.267707	-0.0634334	-0.155534	0.102617	Her2	0.94	45.199	med	-0.0632226	40.6446	med	-3.39624	2.62488	-2.8168	-3.57791	-2.05473	-4.59572	-3.97827	-0.897347	-2.6447	-1.09374	-4.63662	-4.59572	-5.04399	-6.05627	-3.05627	-4.39525	-5.01974	-0.713834	-2.45394	3.29522	-6.35678	-5.58678	-6.50037	-1.89046	-5.04399	-2.90983	1.07019	-6.05627	-4.19871	-2.67397	-2.17091	-3.95222	-3.80251	-1.14118
111	Baseline	NO	HR-	0.027515	0.521633	-0.266651	0.0393277	-0.154574	Her2	1	60.6748	high	0.152707	54.7167	high	-3.30131	1.25641	-1.78788	-2.9283	-2.00822	-4.21852	-3.31791	-1.20292	-2.95581	-1.95255	-3.72527	-4.41565	-2.81727	-5.50367	-2.56093	-4.34547	-4.65993	-0.914737	-2.42467	1.55512	-6.38453	-4.6868	-3.4134	-2.37904	-4.48941	-1.60061	-0.141005	-5.30745	-3.64405	-7.65462	-0.0501177	-6.18749	-2.29087	-1.28367
111	Day 14	NO	HR-	0.126531	0.515486	-0.378439	0.0816807	-0.22545	Her2	1	66.4173	high	0.37358	64.9493	high	-3.5887	1.6164	-1.92272	-3.12326	-1.56276	-3.44833	-3.3883	-1.4781	-2.8292	-2.4157	-3.72082	-3.74186	-3.1887	-5.19792	-3.15369	-3.10704	-4.573	-1.37629	-3.41877	1.73485	-5.82307	-4.53245	-4.30199	-1.86389	-5.76712	-0.14602	-0.078942	-4.44519	-3.00875	-5.25176	-3.31483	-5.91564	-3.72082	-0.976378
112	Baseline	YES	HR-	-0.167059	0.645906	-0.26521	0.315534	-0.445378	Her2	1	66.0926	high	0.419552	67.9647	high	-2.64443	1.50644	-2.36556	-2.74165	-2.2734	-5.20568	-2.16635	-1.3355	-1.9042	-1.96119	-3.64755	-4.16635	-3.10929	-3.79791	-6.61349	-3.16988	-4.04141	-1.02572	-3.92942	2.67708	-6.27245	-3.76549	-1.89467	-0.351457	-6.33451	-0.526593	1.69278	-4.1076	-3.59913	-6.98433	-6.43292	-7.14187	-2.31581	-0.765159
112	Day 14	YES	HR-	-2.69432	-0.159664	0.259448	-0.203169	0.301609	Normal	0.97	24.0356	med	-0.377686	20.7652	med	-0.646818	-0.0688111	-9.23657	-7.6199	-2.17985	-7.47104	-8.14347	-4.88608	-4.48883	-4.80807	-2.61306	-2.15336	-6.82154	-5.30426	-3.02972	-6.402	-5.26695	-7.85806	-10.5585	-0.82464	-2.61697	-3.60625	-3.872	-3.61014	-4.88608	-9.23657	-4.27002	-5.68403	-1.44911	-3.00008	-8.68403	-5.74259	-3.29172	-2.99626
113	Baseline	YES	HR+	-0.0767827	0.573685	-0.166194	0.101465	-0.133926	Her2	1	57.7964	high	0.1842	55.6425	high	-3.05426	1.27377	-3.54179	-3.8434	-1.90597	-4.85788	-4.54179	-1.90651	-2.49901	-1.38528	-4.67097	-5.38379	-5.00205	-6.16739	-3.08479	-3.3793	-3.58759	-0.813867	-4.58243	0.930264	-5.93912	-5.16225	-1.06996	-2.0769	-6.097	-0.993751	-1.87514	-5.74209	-4.43559	-3.75752	-3.01706	-4.98834	-6.71171	-1.23294
113	Day 14	YES	HR+	0.0482593	-0.118752	0.163697	-0.402257	0.479664	Normal	1	26.1616	med	-0.318635	23.3465	med	-2.01609	-0.206697	-3.2458	-5.81464	-1.33459	-3.46887	-5.51208	-1.48911	-4.63407	-2.52431	-4.98006	-6.59225	-5.59225	-6.3996	-4.12162	-4.91418	-5.04911	-1.17657	-4.42691	-1.83279	-4.41775	-6.63407	-4.76733	-4.64472	-4.79079	-2.48313	-4.91418	-6.59225	-5.10682	-2.02109	-2.6	-3.56671	-6.63407	-0.554113
114	Baseline	YES	HR+	0.0621849	0.612965	-0.351453	0.0273229	-0.256855	Her2	1	65.5007	high	0.175221	57.233	high	-2.26445	2.37191	-3.58776	-2.4166	-1.22558	-5.0444	-3.33925	-1.96146	-2.616	0.546145	-5.72863	-5.31359	-4.27706	-5.7535	-3.06177	-2.3762	-3.6861	-2.02156	-4.31359	3.337	-4.69812	-4.03675	-2.60322	-1.48265	-7.13956	-2.09219	0.300555	-5.62171	-4.37499	-5.36059	-1.40362	-5.45944	-3.16436	-0.806607
114	Day 14	YES	HR+	-0.0426891	0.03491	0.197887	-0.416375	0.380648	Normal	0.99	26.3115	med	-0.461466	18.4551	med	-2.08946	1.81392	-3.15406	-4.90964	-1.5654	-3.5728	-5.30606	-1.73141	-4.37553	-2.26055	-5.38201	-6.36907	-5.53257	-6.68458	-4.08897	-4.7418	-5.40824	-1.33094	-4.33094	1.00488	-4.44851	-6.22223	-4.38853	-3.69261	-5.60657	-2.86128	-1.93802	-6.62184	-5.40824	-3.66073	-3.5728	-4.599	-4.35625	-0.625202
117	Baseline	NO	HR+	-0.255222	0.38497	-0.0183914	0.303818	-0.359232	Her2	0.99	51.4013	med	0.0839734	49.6538	med	0.653921	2.90998	-2.93007	-2.93431	-1.22044	-4.33247	-3.96577	-1.52885	-2.17628	-1.24479	-5.02177	-4.63404	-4.54928	-5.77892	-5.1473	-3.07068	-3.52139	-1.11048	-5.80972	3.32095	0.0961311	-4.20756	-2.69504	-1.24041	-6.20074	-1.07302	0.32356	-5.53634	-3.72409	-4.02177	-2.23692	-4.70466	-3.41493	-0.569736
117	Day 14	NO	HR+	0.213445	-0.343962	0.0719808	-0.396879	0.41916	Normal	1	27.5685	med	-0.120932	30.4256	med	-1.72776	-0.980029	-3.30225	-5.15093	-1.5803	-3.52182	-5.84375	-1.72296	-4.62418	-2.35761	-5.38971	-5.96748	-6.12668	-6.90429	-5.80475	-5.41886	-5.26539	-1.03992	-3.86365	-3.24241	-4.57414	-6.47898	-7.03357	-6.94611	-4.90429	-4.18808	-6.67602	-6.60731	-5.40421	-3.02234	-3.0112	-4.21979	-6.22622	-0.388813
118	Baseline	NO	HR-	0.110876	0.622953	-0.448451	0.183962	-0.318031	Her2	1	72.5285	high	0.389146	67.8238	high	-2.35962	1.84489	-3.46403	-3.76443	-1.52002	-4.18392	-1.17668	-1.84689	-3.04561	-0.990861	-4.25722	-4.4425	-3.46675	-5.60045	-4.08886	-3.27376	-3.9306	-1.22469	-5.76443	2.18626	-4.9046	-4.92686	-0.854868	-2.72815	-6.19739	-2.61694	-0.713168	-5.24319	-3.64587	-6.10992	-4.88269	-4.51369	-5.66133	-0.735498
118	Day 14	NO	HR-	0.0947419	0.386315	-0.206531	-0.147371	0.077551	Her2	0.99	53.409	high	0.0427538	47.4715	med	-2.50355	2.03782	-3.65489	-4.01228	-1.54742	-3.93463	-1.17485	-1.82401	-3.28198	-1.88053	-4.75147	-4.94094	-4.05959	-5.66531	-3.70237	-3.45191	-4.11562	-1.1183	-4.66531	2.33117	-4.55466	-5.54501	-1.2279	-2.36021	-5.2981	-2.34129	-0.593303	-5.21924	-4.60391	-2.89732	-2.32882	-3.27399	-5.66531	-0.516446
119	Baseline	YES	HR+	0.0745738	0.580024	-0.377767	0.149196	-0.260504	Her2	1	68.2076	high	0.202457	59.0502	high	-1.52585	2.20399	-3.13098	-3.44102	-1.36441	-4.22442	-2.11598	-1.86857	-2.88226	-1.49903	-4.3072	-4.33588	-4.08643	-5.90357	-4.19785	-3.10113	-3.99668	-1.13412	-5.92085	2.49807	-3.20842	-4.58164	0.290017	-1.62434	-5.69597	-1.62169	-1.11411	-5.3186	-4.20842	-4.66653	-4.78809	-6.38899	-4.29588	-0.841071
119	Day 14	YES	HR+	0.0306843	0.0472029	-0.0587275	0.0252101	0.0352941	Her2	0.26	44.8768	med	-0.0790914	39.2115	med	-0.761847	-0.471141	-3.09779	-6.51127	-1.44296	-3.6619	-6.46236	-1.57972	-5.39198	-3.2297	-4.51127	-6.61437	-4.7254	-6.84569	-6.90982	-5.90982	-6.04733	-1.28047	-5.69683	-3.12608	-3.90982	-7.36925	-5.81467	-7.12133	-5.69683	-2.31126	-7.46236	-7.19933	-5.69683	-6.23997	-5.94299	-7.5619	-7.19933	-0.63624
120	Baseline	YES	HR+	-0.140648	0.465162	-0.0954142	0.138631	-0.195102	Her2	1	53.5757	high	0.00177947	46.9242	med	-1.43156	2.67483	-2.92922	-3.15463	-1.31605	-3.53237	-2.83385	-1.64728	-2.11391	-0.24224	-5.18373	-4.50762	-5.03487	-4.81855	-3.41728	-2.32251	-3.8216	-0.5305	-4.88075	3.47488	-2.49176	-4.18373	-1.49784	-1.01774	-5.81248	-0.975553	0.65053	-5.05624	-3.50517	-3.42421	-0.645925	-3.47608	-4.52739	-0.813995
120	Day 14	YES	HR+	-0.533253	-0.0379832	0.63054	-0.134982	0.268187	LumA	1	9.58281	low	-0.657132	6.91321	low	-0.464247	2.87771	-3.23119	-5.0944	-0.974366	-2.86053	-5.3311	-1.9771	-4.07086	-0.805108	-5.77247	-6.00248	-5.72762	-7.0204	-5.21304	-4.9936	-6.00248	-0.757834	-5.03855	3.51225	-2.27624	-6.25486	-3.74614	-1.36505	-6.41159	-0.637991	0.0456908	-6.78774	-5.54791	-4.49058	-4.46581	-5.41159	-1.89009	-0.849472
122	Baseline	NO	HR+	-0.126146	0.237551	-0.0571909	0.126819	-0.0535414	Her2	0.9	48.5272	med	-0.0810842	41.2723	med	-0.279746	0.541416	-3.00427	-3.02227	-1.07169	-4.42637	-3.47063	-2.41227	-2.86632	-0.871502	-5.63718	-4.63215	-3.1532	-5.08281	-4.61218	-3.17684	-4.23481	-0.181656	-5.19714	0.183083	-1.0326	-4.40045	-0.855642	-1.32945	-4.84869	-1.54557	-2.59493	-5.89017	-4.28926	-2.3264	-2.35411	-3.44833	-4.83127	-0.590652
122	Day 14	NO	HR+	-0.26569	0.0867707	0.351837	-0.169076	0.28509	LumA	0.99	23.721	med	-0.567404	14.3953	med	-0.286525	0.92428	-3.15835	-4.16692	-1.10185	-3.61672	-5.2373	-2.27383	-4.16692	-1.63739	-5.20168	-6.31131	-4.70125	-5.80435	-4.31131	-4.47177	-5.00464	-0.908181	-4.38931	0.178015	-1.66139	-5.85879	-1.14138	-1.25317	-4.88681	-1.40949	-2.49854	-6.85879	-5.20168	-3.53686	-2.68272	-4.80435	-4.91538	-0.41585
123	Baseline	YES	HR-	0.225642	0.600864	-0.601345	0.212197	-0.420504	Her2	1	79.5831	high	0.356266	68.1973	high	-2.46585	1.80011	-2.36751	-2.03752	-2.36482	-5.40854	-2.54369	-1.51952	-2.12713	-1.60516	-0.44756	-3.23369	-0.473808	-3.67269	-2.16881	-1.84971	-3.36751	-1.43585	-5.01306	3.73319	-6.45363	-3.10223	-5.15479	-1.78976	-6.03859	-3.73394	2.50867	-3.71323	-3.49133	-8.62355	-2.93705	-7.90735	-5.831	-1.15188
123	Day 14	YES	HR-	0.0162785	-0.0634334	-0.0512365	0.0693878	0.0211765	LumB	0.37	43.6109	med	-0.0314204	40.3831	med	-1.05587	-1.40626	-3.55629	-5.7614	-1.14451	-3.29229	-6.51629	-1.44751	-5.00849	-3.19888	-5.4502	-6.87243	-5.15874	-7.05686	-7.19436	-5.26836	-5.84386	-1.02845	-4.84386	-4.82979	-4.58555	-6.93133	-7.51629	-8.51629	-5.99273	-2.30684	-8.93133	-6.81585	-5.63365	-6.09002	-5.81585	-8.05686	-7.19436	-0.407112
125	Baseline	NO	HR-	-0.163794	0.567443	-0.153421	0.318896	-0.304682	Her2	1	60.3801	high	0.104975	53.5654	high	-2.81037	1.14772	-2.58214	-3.48995	-1.9136	-5.10616	-3.59317	-1.11806	-3.30483	-1.48438	-4.41303	-5.33383	-4.16253	-6.57484	-7.39684	-3.85546	-4.7654	-1.36617	-6.19296	0.353511	-5.60428	-4.36184	-2.19646	-0.868801	-6.3713	-2.00023	-2.40248	-6.05444	-5.19296	-5.95626	-5.13273	-6.6496	-5.06464	-1.63339
125	Day 14	NO	HR-	0.0472989	0.299496	-0.0337575	-0.16485	0.15611	Her2	0.96	44.4463	med	-0.253903	32.9197	med	-3.06213	1.14115	-3.53344	-3.30783	-1.91751	-4.88959	-4.18767	-1.12476	-3.26978	-1.17516	-4.81462	-5.41796	-4.54098	-6.33704	-5.32399	-3.99428	-4.7347	-1.94848	-5.56382	0.368179	-4.97885	-4.52595	-2.4319	-1.56766	-5.24804	-1.8932	-2.9385	-5.94848	-5.57925	-2.25267	-1.57441	-3.39731	-4.86102	-1.30062
127	Baseline	YES	HR+	-0.201441	0.749148	-0.288355	0.43078	-0.468139	Her2	1	70.3231	high	0.301322	65.029	high	-2.07321	2.35598	-3.27205	-3.52748	-1.82404	-6.11244	-1.12755	-1.06608	-2.15615	-1.42203	-4.35227	-4.18918	-4.00298	-5.78792	-4.97022	-3.43722	-3.92672	-2.48059	-3.2576	3.65198	-4.79833	-3.96728	-4.263	-1.00298	-6.43112	-0.386976	0.535956	-5.16539	-4.11244	-5.84077	-4.92386	-7.17894	-5.22036	-1.24197
127	Day 14	YES	HR+	-0.328499	0.240144	0.26012	0.0135894	0.0848499	LumA	0.93	32.5159	med	-0.443482	22.6737	med	-1.62399	2.05364	-3.53521	-5.564	-1.43738	-4.12588	-5.27027	-1.50558	-4.88884	-2.81776	-5.28938	-7.34828	-6.34828	-6.81776	-6.16065	-5.34828	-5.79028	-1.34828	-4.01835	1.05403	-4.57569	-6.47381	-5.61131	-3.25611	-5.99464	-2.11946	-2.60831	-6.564	-5.99464	-6.99464	-5.10881	-7.12588	-6.38892	-0.72135
129	Baseline	YES	HR-	0.122401	0.639952	-0.45527	0.209028	-0.388812	Her2	1	73.5368	high	0.501719	72.6661	high	-2.60155	1.59292	-1.99202	-2.3688	-2.46914	-5.06137	-2.55887	-2.25124	-1.81882	-0.575901	-1.70583	-1.97534	-3.3673	-4.15935	-2.59094	-1.99318	-3.91594	-2.27922	-6.93584	2.81225	-5.78384	-3.42238	-2.6015	-0.660521	-5.98107	-1.24502	0.0716542	-3.96281	-3.44597	-8.27569	-4.64633	-4.2177	-3.37784	-1.52289
129	Day 14	YES	HR-	0.183962	-0.172725	0.0615126	-0.321393	0.392461	Normal	0.99	31.6302	med	-0.50258	17.1799	med	-1.59392	-1.10739	-3.62868	-4.62868	-0.912473	-1.79218	-5.43603	-1.36995	-4.26611	-0.960301	-4.11411	-4.26611	-4.43603	-4.62868	-3.9766	-4.85107	-3.9766	-0.708114	-2.11411	-2.52914	-3.52914	-4.43603	-4.62868	-4.26611	-3.43603	-2.39164	-5.43603	-4.62868	-4.62868	-4.43603	-4.11411	-4.85107	-2.85107	-0.578053
130	Baseline	YES	HR-	-0.0790876	0.487251	-0.171573	0.0126291	-0.129988	Her2	1	55.2547	high	-0.109121	42.8018	med	-2.88207	2.63045	-2.09474	-3.53572	-1.6701	-4.25997	-4.44901	-1.24633	-2.91461	-1.18097	-5.19401	-4.86404	-0.640621	-5.52808	-2.51795	-3.2432	-4.52301	-1.59169	-3.17003	4.05875	-5.97739	-4.97047	-4.17003	-1.23281	-5.03397	-2.6694	1.03996	-5.44901	-4.46351	-5.39242	-3.4087	-6.18597	-2.67501	-1.10655
130	Day 14	YES	HR-	0.250324	-0.357791	0.0291477	-0.384106	0.451044	Normal	1	29.5375	med	-0.22817	26.5919	med	-1.27669	-1.05672	-3.46865	-5.43047	-1.58367	-3.47419	-4.88185	-0.049472	-5.12152	-2.62928	-5.07029	-6.63857	-6.49656	-6.24863	-5.82413	-5.61391	-4.62619	-0.872674	-4.19277	-2.77888	-3.37761	-4.98876	-6.8527	-3.94966	-4.60174	-4.25815	-5.05361	-6.91159	-5.43047	-1.69727	-2.33416	-2.75172	-5.03712	-2.77546
131	Baseline	NO	HR+	-0.128739	0.635054	-0.383721	0.553421	-0.643697	Her2	1	75.0138	high	0.386407	69.2599	high	0.186498	1.42054	-3.45422	-1.93258	-2.03958	-3.03839	-2.86716	-1.81566	-2.19145	-1.23679	-3.51206	-3.57918	-1.6157	-4.67871	-3.41078	-2.46053	-3.1849	-0.0538242	-4.62809	1.75157	-0.270015	-3.93148	-5.60692	-0.811623	-5.19539	-0.0481672	-0.4246	-4.2878	-3.87979	-5.05502	-4.621	-6.1036	-3.47644	-0.939725
131	Day 14	NO	HR+	-0.235918	0.0947419	0.143241	0.123361	-0.0488355	LumA	0.68	37.5224	med	-0.237456	31.63	med	0.120236	0.832772	-3.26466	-4.92468	-1.60836	-3.21671	-5.58881	-1.75553	-4.53971	-1.94141	-5.2103	-6.18491	-4.92468	-7.08761	-5.58881	-5.08761	-5.29829	-0.932136	-3.83969	-0.736963	-1.8655	-6.52371	-7.36325	-3.37277	-4.91769	-1.71712	-2.83474	-6.52371	-5.34439	-5.70429	-6.01126	-7.15174	-6.02621	-0.55725
133	Baseline	NO	HR+	-0.2412	0.451717	-0.220552	0.385546	-0.416471	Her2	1	62.1967	high	0.326972	62.6108	high	-0.80963	1.2039	-3.77082	-2.49493	-0.694021	-3.734	-2.4902	-1.72009	-2.39872	1.13521	-4.35721	-4.50682	-3.66841	-5.66841	-6.05873	-3.12135	-4.08345	0.508322	-6.33584	1.13052	-2.30021	-4.62629	-2.30229	-1.68318	-5.54556	-2.23348	-1.67645	-5.40538	-4.23744	-6.74523	-4.86259	-7.61595	-5.36153	-0.32527
133	Day 14	NO	HR+	-0.272893	0.43904	-0.161297	0.392941	-0.430588	Her2	1	59.5211	high	0.267441	59.5198	high	-0.869298	0.865362	-3.67643	-2.6978	-0.788518	-3.59396	-2.79043	-1.7323	-2.67643	1.13454	-4.43397	-4.4826	-4.04507	-5.86772	-6.11363	-3.39854	-4.37922	0.388115	-5.80453	0.499902	-2.19995	-4.68589	-2.23164	-1.64379	-5.23337	-1.95725	-2.39369	-5.50755	-4.11363	-4.97962	-5.02092	-6.47438	-5.3191	-0.38451
136	Baseline	NO	HR-	0.0506603	0.745306	-0.457191	0.233133	-0.384682	Her2	1	75.2093	high	0.347531	67.5529	high	-2.58423	1.21656	-3.24672	-2.06127	-1.44329	-5.50497	-2.87959	-1.00223	-1.21621	-0.726294	-2.22378	-3.15544	0.0861292	-4.1252	-3.11421	-2.15383	-3.2605	-0.916253	-4.01896	2.63905	-6.53813	-2.93926	-0.295958	-1.12009	-10.9644	-1.03255	0.944743	-4.37569	-3.00006	-4.70701	-3.33504	-5.33504	-7.53813	-1.60191
136	Day 14	NO	HR-	-0.0735174	0.0269388	0.320912	-0.424346	0.467851	Normal	1	20.8088	low	-0.642549	9.7585	low	-1.64569	1.59669	-3.22892	-4.90993	-0.840098	-3.99055	-5.50275	-1.58957	-4.84853	-1.77528	-4.49097	-6.22404	-3.59429	-6.6786	-3.8789	-5.20467	-5.45621	-0.930657	-3.95776	1.26478	-4.00722	-6.62613	-2.32496	-2.92966	-5.09364	-2.24861	-1.23504	-6.30421	-5.32496	-2.0628	-2.53564	-3.65213	-5.78963	-0.682782
138	Baseline	YES	HR+	-0.402065	0.248115	0.234958	0.239376	-0.137671	Her2	0.92	37.0869	med	-0.241147	32.3972	med	0.0361688	2.34093	-2.84196	-4.32218	-1.63768	-2.9155	-4.40964	-1.45628	-3.76578	-0.510932	-4.99783	-4.93159	-5.02717	-6.38411	-5.07744	-4.14553	-4.8076	0.252137	-5.63203	3.59187	-1.16239	-5.63203	-1.38016	-1.57766	-4.90411	0.591164	0.670034	-5.51656	-4.63957	-8.31011	-5.10847	-7.12953	-5.72514	2.41458
138	Day 14	YES	HR+	0.0405762	-0.213926	0.217671	-0.401489	0.466891	Normal	1	22.5031	low	-0.286542	23.2506	med	-1.65389	0.987558	-3.48626	-4.43599	-1.35435	-3.21642	-5.49653	-1.80244	-4.0259	-1.52778	-5.30388	-6.81845	-5.67161	-5.87092	-5.81845	-4.79292	-4.60344	-0.261675	-3.25949	-0.102248	-3.75545	-6.30388	-5.30388	-4.25077	-4.67161	-2.63146	-2.701	-5.92537	-5.07122	-2.31747	-3.28596	-4.26826	-4.76783	0.240696
139	Baseline	NO	HR-	-0.0732293	0.481297	-0.26617	0.0542137	-0.200672	Her2	1	59.8132	high	0.0645058	50.9677	med	-3.65412	1.79569	-2.09292	-2.96296	-1.17259	-4.75304	-3.35159	-1.84295	-3.36991	-0.463019	-5.75304	-4.60465	-3.72329	-5.21699	-5.0825	-3.67409	-3.95949	-1.31286	-3.56982	2.3068	-6.9875	-4.59384	-0.896301	-1.62238	-4.59384	-2.85741	-0.0602483	-5.34705	-4.61553	-4.37453	-3.31341	-5.65993	-2.96644	-1.39901
139	Day 14	NA	HR-	NA	NA	NA	NA	NA	NA	NA	NA	NA	NA	NA	NA	NA	NA	NA	NA	NA	NA	NA	NA	NA	NA	NA	NA	NA	NA	NA	NA	NA	NA	NA	NA	NA	NA	NA	NA	NA	NA	NA	NA	NA	NA	NA	NA	NA	NA
141	Baseline	YES	HR+	-0.204226	0.549772	-0.20509	0.466315	-0.519232	Her2	1	64.5276	high	0.216341	59.2953	high	0.295305	2.21167	-3.72274	-2.5894	-1.43342	-3.44945	-2.69086	-2.09369	-2.21126	1.20733	-4.17681	-4.7526	-3.5154	-5.01016	-4.42958	-2.28175	-3.59923	-0.954683	-6.6216	3.21274	-0.567823	-3.6216	-5.03664	-0.636705	-5.48774	-0.757412	-0.458927	-4.93354	-4.74167	-8.79152	-7.23693	-8.14767	-6.50612	-0.468468
141	Day 14	NA	HR+	NA	NA	NA	NA	NA	NA	NA	NA	NA	NA	NA	NA	NA	NA	NA	NA	NA	NA	NA	NA	NA	NA	NA	NA	NA	NA	NA	NA	NA	NA	NA	NA	NA	NA	NA	NA	NA	NA	NA	NA	NA	NA	NA	NA	NA	NA
142	Baseline	NO	HR-	-0.182041	0.578872	-0.0889796	0.152845	-0.237167	Her2	1	55.0094	high	0.0943964	51.5538	med	-2.61775	2.34281	-4.03527	-3.83387	-1.19472	-5.25676	-3.26942	-2.37316	-3.28219	-1.23101	-4.95131	-5.04069	-5.32118	-6.27579	-5.56459	-3.68234	-4.69936	-2.32283	-6.46661	2.71588	-5.8963	-5.07916	-2.12012	-1.47667	-6.54138	-1.15565	-0.624547	-5.21945	-5.10728	-4.49978	-3.0434	-5.88651	-7.36805	-1.06496
142	Day 14	NO	HR-	-0.275486	0.21114	0.321969	-0.2509	0.295078	LumA	0.98	25.3665	med	-0.349426	23.9496	med	-2.28689	2.46317	-3.05997	-4.74549	-1.19148	-3.33275	-3.82579	-1.827	-3.91082	-1.99026	-5.24569	-5.93158	-5.21993	-6.61384	-4.60548	-4.37477	-5.56437	-1.37744	-4.16359	2.38976	-4.68256	-5.77332	-2.31389	-2.11975	-5.44019	-1.25957	-1.47596	-5.99571	-5.25875	-2.96864	-2.73861	-4.90056	-7.28522	-0.527367
143	Baseline	YES	HR+	-0.175222	0.381417	-0.085042	0.300456	-0.292389	Her2	0.99	54.4522	high	-0.0861272	43.5685	med	-0.284697	2.80095	-2.02485	-2.64568	-1.33513	-2.91308	-1.32375	-1.00305	-3.146	-0.724046	-5.40166	-3.85146	-1.63699	-4.8167	-3.95567	-1.11852	-3.52051	-0.777366	-5.55694	3.79944	-0.765477	-3.04482	-4.51652	-0.389746	-6.01637	0.115811	1.01757	-4.36532	-2.96652	-3.75898	-2.65882	-4.93955	-4.67652	-0.351476
143	Day 14	YES	HR+	0.0819688	-0.408788	0.365378	-0.564274	0.755486	Normal	1	11.005	low	-0.771323	-0.245896	low	-1.24201	0.158369	-3.27426	-5.57087	-1.16962	-2.39399	-5.635	-1.88986	-4.88498	-1.88986	-5.57087	-6.09443	-5.23645	-6.09443	-4.39399	-5.28708	-5.70212	-1.32956	-2.92451	-1.11715	-3.52458	-6.28708	-5.77251	-3.45058	-3.90461	-3.00697	-4.23645	-7.50947	-6.00697	-0.897217	-1.07763	-2.37333	-4.66817	-0.334546
147	Baseline	NO	HR+	-0.431933	0.297383	0.121633	0.267323	-0.194622	Her2	0.96	42.8267	med	-0.244012	34.1184	med	-0.41179	1.56469	-3.09781	-3.52267	-1.3362	-4.30141	-4.18454	-1.26798	-3.0365	-0.400842	-5.07644	-4.47359	-4.37067	-5.72852	-4.016	-3.29466	-4.87514	-0.594393	-5.05348	1.59712	-1.36124	-4.59543	-3.36359	-0.627921	-5.81598	-1.57826	-1.23478	-5.30141	-4.15166	-4.37541	-3.0803	-5.56805	-1.76613	-0.945175
147	Day 14	NO	HR+	-0.43904	0.112029	0.263001	0.0635294	-0.0137815	LumA	0.93	30.8049	med	-0.389106	24.0656	med	-0.735821	1.18511	-2.92275	-3.99196	-1.16666	-2.31543	-4.41938	-1.77951	-3.57692	0.450557	-5.12762	-5.15497	-4.48295	-5.39472	-4.44026	-3.51581	-5.11413	-0.727258	-4.15152	0.982968	-1.80908	-4.48729	-4.7382	-0.382293	-5.33876	-2.23024	-1.17889	-5.91981	-4.44026	-3.97968	-2.55058	-4.89654	-1.56828	-1.04574
150	Baseline	YES	HR-	-0.017527	0.66012	-0.406002	0.325426	-0.452293	Her2	1	73.0435	high	0.434821	70.3057	high	-1.46347	1.76219	-2.38244	-2.88719	-1.73676	-4.85598	-2.23571	-1.77158	-1.99219	-1.61148	-3.31948	-3.43851	-1.16558	-3.84627	-4.10351	-2.76929	-3.31278	-0.20979	-6.08054	3.57945	-4.22833	-3.51854	-1.17163	-0.327063	-6.20746	-1.6322	1.12757	-4.16658	-3.35578	-8.32847	-7.89551	-8.74351	-6.24101	-0.867811
150	Day 14	YES	HR-	-0.132773	-0.519424	0.58569	-0.559952	0.767971	Normal	1	-0.741771	low	-1.02086	-13.5025	low	-0.133011	-0.253179	-2.13878	-5.89564	-1.11915	-2.24965	-6.95009	-2.2159	-4.4026	-0.974571	-6.25821	-7.65053	-5.25821	-5.89564	-3.79255	-5.12697	-6.4026	-0.811324	-2.0139	-1.42171	-1.54724	-6.06557	-5.69633	-1.53159	-3.23268	-2.56838	-2.85611	-5.89564	-5.89564	-0.649119	-1.42894	-1.69343	-2.60613	-0.407354
151	Baseline	NO	HR-	0.150444	0.548043	-0.560816	0.132389	-0.38958	Her2	1	75.4214	high	0.498141	72.5085	high	-2.64522	1.76888	-3.14654	-2.49824	-2.08491	-5.07468	-2.27609	-1.94031	-2.15729	-0.871718	-4.69186	-3.31395	-3.86619	-5.29453	-3.67631	-2.85193	-3.37699	-2.09651	-2.84756	2.74541	-6.11082	-3.2886	-3.48802	-2.3482	-6.04941	-3.06579	0.659382	-4.07979	-3.8574	-8.41198	-2.01477	-6.45116	-3.29156	-1.57368
151	Day 14	NO	HR-	-0.0378872	0.589532	-0.35587	0.151597	-0.338199	Her2	1	66.9225	high	0.107653	55.1332	high	-2.36374	2.43308	-3.65437	-3.17105	-2.02829	-4.4553	-3.54457	-1.49512	-3.59665	-1.83445	-5.77723	-4.69922	-4.91153	-6.51419	-4.03067	-3.31488	-4.10921	-1.86394	-4.1398	2.6636	-5.08917	-4.26908	-3.3895	-2.66731	-5.74552	-1.76327	-0.267671	-5.15014	-4.78526	-8.26908	-5.12953	-7.4111	-2.80555	-1.10669
[truncated: 19 more columns]

## Sheet: Fig 2a
[Trastuzumab] ug/ml	BT474			SKBR3
0	100	100	100	100	100	100
10	59.4566	61.3415	40.1899	61.9476	74.8491	79.6543
[Lapatinib] (uM)	BT474			SKBR3
0	100	100	100	100	100	100
0.0001	91.4072	95.4862	100	110.731	93.8109	101.135
0.001	112.329	105.303	107.038	110.664	88.2522	101.548
0.01	90.9091	74.2424	78.8871	92.8683	79.7708	83.5417
0.1	32.254	38.2576	49.9182	45.9647	38.7392	33.2377
1	12.7024	7.76515	24.2226	34.8312	29.6275	23.5348
[Neratinib] (uM)	BT474					SKBR3
0	100	100	100	100	100	100	100	100
0.0001	79.1793	80.3347	58.3989	47.5046	46.4933	86.3905	55.0123	90.6119
0.001	49.696	48.1172	28.5204	25.0462	25.8471	61.1288	58.0247	71.9195
0.01	18.2371	14.7838	18.3703	21.3494	17.6517	40.4643	40.1975	35.7083
0.1	15.1976	10.3208	12.7949	14.695	11.7415	35.2754	30.0741	30.3227
1	7.90274	2.92887	9.64975	9.42699	4.09771	35.9126	28.4938	28.1014
[Tucatinib] (uM)	BT474				SKBR3
0	100	100	100	100	100	100	100
0.0001	97.5976	102.85	134.397	87.3258	112.659	94.938	116.701
0.001	85.2853	91.6795	130.26	72.3955	75.2809	95.6612	113.905
0.01	46.6967	65.1001	92.5532	43.5966	96.5169	75	105.436
0.1	16.8168	22.9584	35.6974	14.3995	30.0749	40.8058	37.0883
1	9.15916	17.4114	20.8038	7.69741	31.7229	30.2169	27.3654
	BT474						SKBR3			SKBR3
[Lapatinib] (uM)	0 ug/ml trastuzumab			10 ug/ml trastuzumab			0 ug/ml trastuzumab			10 ug/ml trastuzumab
0	100	100	100	65.7534	99.053	60.7201	100	100	100	74.8491	85.1576	64.4111
0.0001	91.4072	95.4862	100	54.2964	53.2197	57.1195	110.731	93.8109	101.135	59.4232	60.5158	72.4166
0.001	112.329	105.303	107.038	63.0137	41.6667	59.4108	110.664	88.2522	101.548	66.622	54.2693	79.6651
0.01	90.9091	74.2424	78.8871	48.8169	24.4318	49.9182	92.8683	79.7708	83.5417	51.2408	50.8309	43.4912
0.1	32.254	38.2576	49.9182	26.6501	16.6667	29.1326	45.9647	38.7392	33.2377	25.3521	33.0086	23.7183
1	12.7024	7.76515	24.2226	10.3362	7.00758	24.3863	34.8312	29.6275	23.5348	26.3358	26.5329	19.2453
	BT474								SKBR3			SKBR3
[Neratinib] (uM)	0 ug/ml trastuzumab				10 ug/ml trastuzumab				0 ug/ml trastuzumab			10 ug/ml trastuzumab
0	100	100	100	100	59.4566	61.3415	40.1899	61.1628	100	100	100	101.821	75.0617	56.7267
0.0001	61.024	107.439	58.3861	49.5349	38.767	45.4878	16.9304	44.1861	86.3905	55.0123	90.6119	69.1852	40.9383	55.4904
0.001	41.4838	86.2195	36.2342	29.7674	27.4817	39.3902	25.4747	30.2326	61.1288	58.0247	71.9195	46.6545	30.2222	34.1576
0.01	15.3605	26.2195	21.6772	30.6977	15.5695	22.3171	9.33544	27.907	40.4643	40.1975	35.7083	35.5485	28.0494	26.3202
0.1	10.0313	19.8781	7.75317	20.6977	10.7628	19.5122	17.7215	22.093	35.2754	30.0741	30.3227	29.5403	25.1852	22.9673
1	8.77743	13.7805	4.90506	12.093	8.35946	13.7805	6.17089	10.6977	35.9126	28.4938	28.1014	32.0437	21.8765	18.2104
	BT474								SKBR3			SKBR3
[Tucatinib] (uM)	0 ug/ml trastuzumab				10 ug/ml trastuzumab				0 ug/ml trastuzumab			10 ug/ml trastuzumab
0	100	100	100	100	47.9167	57.6617	30.6705	55.3571	100	100	100	61.9476	70.9711	56.6911
0.0001	76.3158	96.7083	95.7204	93.9286	50.1097	63.5641	41.7974	48.0357	112.659	94.938	116.701	57.5281	66.219	67.3549
0.001	65.1316	105.675	91.8688	88.75	39.9123	61.4075	19.6862	35.7143	75.2809	95.6612	113.905	61.573	60.4855	59.2263
0.01	37.3903	85.9251	67.6177	63.9286	16.3377	48.6947	18.6876	36.25	96.5169	75	105.436	54.7191	47.5207	45.8704
0.1	13.4868	39.9546	21.6833	40.7143	11.0746	31.5551	18.8302	33.75	30.0749	40.8058	37.0883	37.3408	31.9731	26.529
1	9.10088	22.588	13.5521	30.7143	9.10088	20.7719	11.2696	28.0357	31.7229	30.2169	27.3654	22.9214	29.2872	24.6471

## Sheet: Fig 2b
p-HER2 (Y1221/1222)									HER2
					185 kDa									185 kDa
p-AKT (S473)									AKT
					60 kDa									60 kDa
GAPDH									GAPDH
														37 kDa
					37 kDa

## Sheet: Fig 2c-d
BT474
Sample	Basal	Her2	LumA	LumB	Normal	Call	Confidence	ROR-S (Subtype Only)	ROR-S Group (Subtype Only)	Proliferation Score	ROR-P (Subtype + Proliferation)	ROR-P Group (Subtype + Proliferation)	ER	Her2	ACTR3B	ANLN	BAG1	BCL2	BIRC5	BLVRA	CCNB1	CCNE1	CDC20	CDC6	CDCA1	CDH3	CENPF	CEP55	CXXC5	EGFR	ERBB2	ESR1	EXO1	FGFR4	FOXA1	FOXC1	GPR160	GRB7	KIF2C	KNTC2	KRT14	KRT17	KRT5	MAPT	MDM2	MELK	MIA	MKI67	MLPH
Control.1	-0.0338535	0.638223	-0.391309	0.365186	-0.499832	Her2	1	72.6972	high	0.542919	74.5005	high	-0.981667	0.922968	-5.40362	-3.32666	-3.71693	-5.36463	-2.15466	-1.73547	-1.54905	-3.68056	-1.79255	-1.31616	-2.33135	-4.49541	-2.92811	-2.01413	-1.9714	-5.08565	1.83648	-3.86553	-2.61331	-2.19898	1.80409	-10.5934	-0.274339	0.141686	-3.25806	-3.11367	-9.59345	-10.0085	-8.42352	-5.1505	-4.26253	-2.85535	-8.13402	-5.21841	-5.61617
Trastu.Lapa.1.1	-0.403794	0.2194	0.360096	0.0897479	0.0294358	LumA	0.99	28.9678	med	-0.338741	26.0073	med	-0.459294	1.67298	-5.51311	-5.85706	-2.92087	-4.97254	-6.85706	-1.57451	-4.51311	-4.97254	-5.34805	-5.85706	-5.91364	-4.25372	-5.97254	-6.16518	-2.00675	-4.58022	2.25408	-3.39763	-6.30957	-3.12287	1.6815	-10.5575	-1.52959	1.2742	-6.65061	-6.5575	-8.5575	-8.97254	-8.5575	-3.85706	-4.0497	-5.91364	-7.75014	-7.38757	-5.13123
Trastu.Nera.1.2	-0.307755	0.222761	0.278751	0.0701561	0.0494118	LumA	0.95	32.5372	med	-0.228575	31.2084	med	-0.810002	1.66625	-5.37352	-5.82603	-3.11977	-4.82603	-6.16707	-1.71641	-3.80718	-5.43011	-4.40154	-5.82603	-5.07396	-3.86451	-4.94468	-4.90404	-2.01327	-4.6477	2.09628	-4.21598	-7.07396	-3.40154	1.3967	-10.074	-1.91914	1.45009	-6.07396	-6.37352	-10.074	-8.07396	-9.07396	-4.43011	-3.96544	-7.26661	-6.75203	-8.07396	-5.26661
Trastu.Tuca.1.3	-0.450948	0.144394	0.447107	0.0565186	0.139208	LumA	1	23.4716	low	-0.445456	19.9847	med	-0.260976	1.62047	-5.79077	-6.97519	-3.2448	-4.28488	-6.97519	-1.71352	-4.55198	-5.1867	-5.48043	-5.67974	-6.34716	-4.05958	-5.73418	-6.2647	-2.03374	-4.41226	2.19655	-3.2058	-6.84966	-3	1.68788	-10.4346	-1.31309	0.930059	-6.97519	-8.1127	-8.84966	-10.4346	-10.4346	-3.91106	-4.1127	-6.84966	-6.84966	-10.4346	-5.14922
Control.2	-0.0229052	0.629004	-0.393421	0.366243	-0.504442	Her2	1	72.7215	high	0.548312	74.6688	high	-0.964976	0.915237	-5.24725	-3.29824	-3.8858	-5.13178	-2.31652	-1.89362	-1.66229	-3.65563	-1.786	-1.28661	-2.28532	-4.27763	-2.85112	-2.02486	-1.91335	-4.90938	1.77481	-3.69608	-2.54681	-2.22489	1.66447	-9.09525	-0.370055	0.0017283	-3.36733	-3.19318	-10.4172	-9.83222	-8.83222	-4.90938	-4.45139	-2.90148	-9.41718	-4.81727	-5.53454
Trastu.Lapa.2.1	-0.362497	0.226891	0.326002	0.0798559	0.0398079	LumA	0.98	30.5301	med	-0.288172	28.4019	med	-0.526429	1.62825	-5.37174	-5.98472	-3.304	-5.07218	-6.26482	-1.64173	-4.2142	-4.98472	-5.16529	-5.31729	-5.2142	-4.18954	-5.16529	-5.2142	-2.0169	-4.34426	2.27765	-3.44282	-6.07218	-2.78678	1.69228	-9.07218	-1.57632	1.47085	-5.82425	-6.16529	-9.07218	-9.07218	-9.07218	-4.07218	-4.45747	-5.98472	-6.75025	-7.75025	-4.29082
Trastu.Nera.2.2	-0.344826	0.26108	0.283938	0.127011	0.0027371	LumA	0.95	33.6513	med	-0.182741	33.6219	med	-0.652864	1.57887	-4.93314	-5.71075	-3.27018	-5.12579	-5.93314	-1.64774	-3.63546	-5.61121	-4.61121	-4.76322	-5.12579	-4.43064	-4.87425	-5.05867	-2.11723	-4.76322	2.12575	-3.76322	-6.5181	-3.16055	1.39777	-9.5181	-1.63546	1.34608	-6.19618	-6.93314	-9.5181	-9.5181	-9.5181	-3.93314	-4.76322	-5.71075	-7.19618	-6.93314	-4.5181
Trastu.Tuca.2.3	-0.410804	0.192029	0.372773	0.126243	0.0546939	LumA	0.99	28.6163	med	-0.316962	26.7225	med	-0.450843	1.64694	-5.44747	-7.35436	-3.13842	-5.08134	-6.47989	-1.63098	-4.36947	-5.08134	-5.47989	-5.15796	-5.29547	-4.19786	-6.08134	-6.54701	-1.99681	-5.13197	2.14631	-3.43153	-6.29547	-2.71051	1.73045	-8.93932	-1.33199	1.1935	-7.47989	-6.29547	-10.9393	-8.6174	-9.35436	-4.09383	-4.54701	-6.29547	-7.03243	-8.13197	-4.72987
Control.3	0.00331333	0.621705	-0.434622	0.347995	-0.502233	Her2	1	74.1471	high	0.584715	76.4114	high	-0.848518	0.790753	-5.82867	-3.19396	-3.75467	-4.51181	-2.08791	-2.05979	-1.24688	-3.50169	-1.31283	-1.12726	-2.29306	-4.138	-2.71319	-1.93705	-2.15774	-5.53228	1.55518	-3.77282	-2.35322	-2.38311	1.45819	-11.6616	-0.629516	-0.101706	-3.22277	-2.97506	-10.6616	-11.6616	-9.0766	-4.81607	-4.29524	-2.65594	-9.33963	-5.16971	-5.90667
Trastu.Lapa.3.1	-0.402641	0.213253	0.363745	0.0630492	0.0798559	LumA	0.99	28.2856	med	-0.300027	27.3031	med	-0.396167	1.58043	-5.33661	-5.94666	-2.7852	-4.2877	-6.60962	-1.76413	-3.7852	-5.02466	-5.10712	-5.0653	-5.19459	-3.81955	-4.94666	-5.80227	-1.77252	-4.2877	2.49038	-3.0653	-6.60962	-2.47349	1.99801	-9.19459	-1.20875	1.78769	-5.80227	-6.60962	-9.19459	-9.19459	-10.1946	-3.37441	-3.85474	-5.87266	-6.38723	-8.19459	-4.73516
Trastu.Nera.3.2	-0.302953	0.272893	0.211333	0.102329	0.00446579	Her2	0.94	36.629	med	-0.237594	32.1985	med	-0.757857	1.68945	-5.26444	-5.43437	-3.07682	-4.52748	-5.11244	-1.57639	-3.73393	-4.18644	-4.26444	-4.26444	-4.62701	-3.57639	-4.34691	-4.97494	-1.564	-3.91081	2.46574	-3.48017	-4.84941	-3.38998	1.53861	-8.43437	-1.38998	1.83476	-6.84941	-5.84941	-8.43437	-8.43437	-8.43437	-3.97494	-3.30509	-5.11244	-6.43437	-8.43437	-4.97494
Trastu.Tuca.3.3	-0.410612	0.23054	0.3406	0.0998319	0.0198319	LumA	0.98	30.0742	med	-0.230066	30.7036	med	-0.320745	1.5872	-4.9557	-6.37074	-2.79381	-4.30035	-6.27763	-1.69266	-3.6052	-4.85136	-5.27763	-5.1077	-5.32343	-3.99222	-5.69266	-6.1077	-1.80189	-4.63377	2.41303	-2.86824	-6.19016	-2.38888	1.90911	-8.69266	-1.18223	1.45454	-6.27763	-5.69266	-8.69266	-10.2776	-10.2776	-3.41965	-3.69266	-6.1077	-7.69266	-7.1077	-4.37074
SKBR3
Sample	Basal	Her2	LumA	LumB	Normal	Call	Confidence	ROR-S (Subtype Only)	ROR-S Group (Subtype Only)	Proliferation Score	ROR-P (Subtype + Proliferation)	ROR-P Group (Subtype + Proliferation)	ER	Her2	ACTR3B	ANLN	BAG1	BCL2	BIRC5	BLVRA	CCNB1	CCNE1	CDC20	CDC6	CDCA1	CDH3	CENPF	CEP55	CXXC5	EGFR	ERBB2	ESR1	EXO1	FGFR4	FOXA1	FOXC1	GPR160	GRB7	KIF2C	KNTC2	KRT14	KRT17	KRT5	MAPT	MDM2	MELK	MIA	MKI67	MLPH
Control.1	0.129892	0.665882	-0.622185	0.402929	-0.563601	Her2	1	84.1157	high	0.693893	83.524	high	-2.55798	0.765978	-6.37309	-2.4662	-3.92563	-9.24756	-1.62307	-2.07097	-0.709692	-2.20316	-1.51737	1.3283	-2.724	-7.51059	-2.28949	-2.36085	-1.12344	-4.09105	1.22073	-9.83252	-3.7557	-4.24756	0.396298	-10.8325	-1.15304	-0.122575	-2.48379	-3.9377	-9.24756	-4.724	-9.24756	-9.24756	-4.49267	-2.30504	-9.24756	-3.59412	-5.07763
Trastu.Lapa.1.1	-0.136615	0.648691	-0.280096	0.363361	-0.401873	Her2	1	67.7011	high	0.305255	63.8765	high	-3.03433	1.34966	-6.12181	-4.04781	-2.71152	-8.78477	-3.42722	-1.26121	-2.16028	-2.78477	-3.06596	-0.0728198	-4.34737	-6.6693	-4.17991	-3.9103	-0.366921	-4.14092	2.02874	-9.36974	-5.12181	-3.51176	1.16116	-8.36974	-0.197308	0.812037	-4.14092	-5.46285	-8.04781	-4.53685	-8.04781	-8.04781	-4.32534	-3.9103	-7.19981	-5.6693	-4.14092
Trastu.Nera.1.2	0.10108	0.672413	-0.573974	0.406002	-0.557263	Her2	1	82.1217	high	0.642463	81.0103	high	-2.20295	0.768135	-5.23193	-2.42457	-3.69943	-10.0393	-1.60465	-1.87941	-0.941251	-1.96247	-1.77719	1.33793	-2.93076	-7.71735	-2.78189	-2.41723	-0.555467	-3.53149	1.28883	-8.03928	-3.42457	-4.68173	0.755945	-10.0393	-0.420897	-0.0792807	-2.78189	-3.86936	-9.03928	-4.39543	-7.23193	-8.45432	-4.39543	-2.43195	-10.0393	-3.75388	-4.64697
Trastu.Tuca.1.3	-0.222473	0.603746	-0.15928	0.291813	-0.330324	Her2	1	60.4119	high	0.242693	59.2605	high	-2.87424	1.49735	-5.99849	-3.85714	-2.57026	-9.08596	-3.93621	-1.34112	-2.50099	-3.14344	-3.15522	-0.427744	-5.04156	-6.38552	-4.38552	-4.25307	-0.411763	-3.4421	2.28773	-9.08596	-5.83803	-3.85714	1.29883	-9.08596	-0.207904	1.18083	-4.47125	-6.08596	-8.08596	-4.47125	-8.08596	-8.50099	-3.93621	-4.20331	-7.76403	-5.13176	-3.74611
Control.2	0.145258	0.629868	-0.61988	0.381609	-0.554382	Her2	1	83.2116	high	0.687909	82.8411	high	-2.59838	0.815945	-6.49831	-2.4222	-3.8455	-11.9902	-1.51645	-1.92676	-0.790488	-2.44327	-1.49231	1.22386	-3.01862	-7.66823	-2.48435	-2.34992	-0.973352	-3.61947	1.39624	-10.4052	-3.5639	-4.26224	0.475917	-9.4052	-0.869274	-0.470524	-2.4452	-3.92946	-9.18281	-7.4666	-9.66823	-9.4052	-4.65031	-2.40896	-9.4052	-3.78071	-5.70476
Trastu.Lapa.2.1	-0.0909964	0.668571	-0.374982	0.390732	-0.441921	Her2	1	72.6097	high	0.446381	70.8749	high	-2.76154	1.2418	-6.30278	-3.46406	-3.1084	-9.00322	-2.75055	-1.18464	-1.9698	-3.04902	-2.56859	0.167958	-3.83329	-6.75529	-3.66337	-3.54379	-0.616278	-3.54379	2.19952	-10.0032	-4.75529	-3.85347	0.863288	-8.68129	-0.17826	0.60965	-3.85347	-5.17033	-11.0032	-6.00322	-10.0032	-8.68129	-4.43336	-3.62818	-9.41826	-5.14524	-4.04902
Trastu.Nera.2.2	0.0898439	0.659736	-0.570708	0.403409	-0.539784	Her2	1	81.7013	high	0.637129	80.6442	high	-2.51153	0.937034	-6.31303	-2.53824	-3.66917	-7.9911	-1.81318	-1.74507	-0.957676	-2.62303	-1.61259	0.979869	-2.91215	-7.8536	-2.58171	-2.58851	-0.866978	-3.90364	1.76612	-9.72806	-3.69832	-4.2796	0.529716	-10.313	-0.583407	0.276156	-2.79339	-4.09386	-11.313	-6.35883	-8.72806	-8.72806	-4.88676	-2.57156	-8.50567	-4.24694	-5.43038
Trastu.Tuca.2.3	0.0639136	0.651092	-0.533926	0.393709	-0.520864	Her2	1	79.7592	high	0.596192	78.4783	high	-2.2286	0.98755	-5.96436	-2.57548	-3.62808	-11.2863	-1.98023	-1.43923	-1.183	-2.67896	-1.69383	0.828755	-3.22559	-7.3794	-2.71643	-2.69757	-0.788436	-3.43454	1.893	-8.47893	-3.73939	-4.24189	0.595973	-8.47893	-0.367425	0.275477	-2.79845	-3.96436	-8.28629	-6.07683	-9.70133	-8.96436	-4.46611	-2.72787	-8.96436	-4.18826	-4.7317
Control.3	0.101176	0.659448	-0.598175	0.431164	-0.561681	Her2	1	83.356	high	0.672827	82.5309	high	-2.34058	0.715356	-6.17008	-2.518	-3.75504	-9.56239	-1.44345	-1.64353	-0.822614	-2.19607	-1.10091	1.34149	-2.48558	-7.39247	-2.78103	-2.41774	-0.705969	-4.63166	1.07287	-8.97743	-3.54003	-3.94768	0.713148	-8.24047	-0.590851	-0.433111	-2.48558	-4.35294	-8.24047	-8.56239	-8.97743	-10.5624	-4.58511	-2.11118	-8.97743	-4.25861	-6.03883
Trastu.Lapa.3.1	-0.204994	0.63467	-0.2194	0.370564	-0.39611	Her2	1	64.7611	high	0.301452	62.9807	high	-2.41204	1.31049	-5.48891	-4.13135	-2.59409	-8.48891	-3.55817	-1.54639	-2.66873	-2.8742	-2.78847	-0.250502	-4.63093	-6.90394	-3.81648	-3.93432	-0.153516	-3.51163	2.00895	-8.48891	-4.58202	-3.33916	1.31118	-9.48891	0.0656824	0.646803	-4.53471	-5.78847	-9.48891	-6.48891	-9.48891	-8.48891	-4.06264	-3.8742	-7.90394	-5.40144	-4.24098
Trastu.Nera.3.2	0.0977191	0.670396	-0.564274	0.411765	-0.538535	Her2	1	81.7697	high	0.61893	79.9819	high	-2.71273	0.792624	-5.63759	-2.43043	-3.45826	-7.72505	-1.78254	-1.89216	-1.16663	-2.33273	-1.35873	1.19902	-2.72505	-8.14009	-2.17046	-2.49623	-0.595767	-4.2332	1.34037	-9.72505	-3.68066	-4.20149	0.785714	-7.40312	-0.277967	-0.217256	-2.81816	-3.9177	-8.72505	-6.55513	-8.14009	-8.72505	-4.05262	-2.15519	-7.40312	-4.43965	-5.33273
Trastu.Tuca.3.3	-0.217575	0.610948	-0.187131	0.329268	-0.346267	Her2	1	62.3227	high	0.251425	60.1956	high	-2.48914	1.38436	-5.11503	-4.0509	-2.49765	-9.57447	-3.53007	-1.41459	-2.79311	-3.21691	-3.01988	-0.298341	-4.62027	-6.9895	-4.0509	-4.487	-0.031434	-3.23462	2.16489	-8.57447	-4.81958	-3.64373	1.36438	-9.57447	0.115532	0.834925	-4.62027	-6.76711	-6.9895	-5.87403	-9.57447	-8.57447	-3.90204	-3.95976	-7.9895	-5.18215	-3.9895
[truncated: 15 more columns]

## Sheet: Fig 3b
Patient	Time	pCR	status.RH	Basal	Her2	LumA	LumB	Normal	Call	Confidence	ROR.S..Subtype.Only.	ROR.S.Group..Subtype.Only.	Proliferation.Score	ROR.P..Subtype...Proliferation.	ROR.P.Group..Subtype...Proliferation.	ER	Her2.1	ACTR3B	ANLN	BAG1	BCL2	BIRC5	BLVRA	CCNB1	CCND1	CCNE1	CDC20	CDC6	CDCA1	CDH3	CENPF	CEP55	CXXC5	EGFR	ERBB2	ESR1	EXO1	FGFR4	FOXA1	FOXC1	GPR160	GRB7	KIF2C	KNTC2	KRT14	KRT17	KRT5	MAPT	MDM2
3	Baseline	NO	HR+	-0.244754	0.479088	-0.143337	0.43904	-0.364514	Her2	1	60.2742	high	0.328808	62.3534	high	-0.0639913	0.827088	-2.82524	-3.68283	-1.83453	-4.19821	-4.11663	-1.85093	-2.31794	-0.40837	-5.62797	-4.65514	-2.45446	-5.35421	-5.48461	-2.88993	-3.61992	-1.17099	-6.03585	0.271723	-1.21782	-4.26361	-3.39485	-1.15345	-6.67169	-0.81601	-2.73261	-5.18627	-4.06835	-6.1549	-5.40866	-6.9127	-5.16268	-1.19871
3	Day 14	NO	HR+	-0.435486	0.0740936	0.468908	0.0170468	0.214502	LumA	1	20.9533	low	-0.58257	13.4767	med	0.668532	1.25983	-2.86604	-5.25495	-1.52192	-3.46608	-5.72334	-1.61396	-4.39747	-0.796822	-5.8908	-6.21273	-4.35858	-6.59124	-5.21273	-4.60028	-5.31325	-1.34806	-4.43743	0.261447	-0.823716	-6.18525	-2.77106	-1.30306	-5.06768	-0.35666	-2.25139	-6.78388	-5.62776	-4.79423	-5.13181	-5.74324	-6.3896	-0.911758
3	Surgery	NO	HR+	0.253685	0.108764	-0.196831	-0.144394	0.187803	Basal	0.92	49.7731	med	0.0712958	46.2389	med	-1.07382	0.0928215	-4.07798	-3.6374	-1.54548	-3.13044	-4.30037	1.5741	-3.97844	-1.90805	-2.79787	-4.18489	-2.45907	-3.6374	-3.79787	-5.30037	-2.30037	-1.18489	-4.5634	-0.143863	-2.07798	-2.67588	-2.97844	-1.97844	-2.75605	-3.07798	-2.88533	-5.88533	-3.18489	-2.71541	-2.5634	-3.4259	-3.71541	-3.5634
4	Baseline	NO	HR-	0.000816327	0.267515	0.00984394	-0.252245	0.211236	Her2	0.94	40.4782	med	-0.12423	36.8331	med	-2.88531	2.58201	-3.50569	-4.0163	-2.14435	-3.62719	-4.25193	-2.3333	-3.36818	-1.30164	-5.28965	-4.85563	-5.04424	-6.62116	-4.15737	-3.83457	-4.7207	-1.17988	-4.63931	2.62637	-5.26127	-5.67007	-2.75656	-1.37387	-5.27067	-1.44857	-0.0776148	-5.63324	-4.57969	-4.18376	-3.46196	-4.54506	-3.61816	-1.21971
4	Day 14	NO	HR-	0.380936	-0.48437	0.0295318	-0.627467	0.671549	Normal	1	24.2427	med	-0.256878	22.9862	med	-1.38187	-0.581197	-2.91879	-5.26457	-1.70487	-3.3312	-5.3684	-2.14447	-4.34703	-1.36571	-5.34703	-5.45721	-5.1677	-7.11256	-3.99986	-4.589	-5.41212	-1.26331	-2.58587	-2.4149	-4.09464	-6.04217	-5.62714	-7.43449	-3.19609	-3.77628	-5.94264	-6.30521	-4.95876	-1.47884	-2.39557	-2.15372	-3.81978	-0.971988
4	Surgery	NO	HR-	0.246291	-0.423289	0.154286	-0.662425	0.763457	Normal	1	18.7156	low	-0.42475	15.2134	med	-1.2484	-0.285785	-3.53774	-4.85435	-1.60131	-3.29319	-4.76845	-2.00341	-3.92696	-1.02691	-5.40866	-5.28422	-4.6717	-6.91768	-2.94805	-4.61812	-5.03316	-0.997898	-2.81938	-1.35211	-3.3358	-5.33272	-4.8993	-3.30221	-3.12894	-3.37971	-3.81076	-6.55922	-4.97426	-0.505244	0.377178	-0.881716	-3.06097	-1.49918
5	Baseline	NO	HR-	0.315822	0.479952	-0.526339	0.0182953	-0.234382	Her2	1	71.9048	high	0.425184	67.982	high	-2.64539	1.70052	-2.27593	-1.23823	-0.720063	-4.24128	-1.59177	-0.451148	-0.955004	-2.12844	-0.758917	-2.90476	-4.03646	-4.24618	-1.67272	-2.38246	-3.13979	-1.35376	-1.89511	3.03783	-4.71793	-3.52998	-2.61138	-1.34519	-4.41795	-4.18376	0.698644	-4.50922	-2.99671	-3.8534	-3.14894	-4.32173	-3.72818	-1.33472
5	Day 14	NO	HR-	0.20605	0.562833	-0.425594	0.0459544	-0.261945	Her2	1	68.863	high	0.294624	62.5023	high	-3.17557	2.00688	-2.27164	-1.54486	-0.454526	-4.77918	-2.33758	-0.496781	-1.49278	-2.57247	-1.14628	-3.56237	-3.88011	-4.97071	-2.03327	-3.02285	-3.46821	-1.26822	-3.41272	3.20695	-5.86762	-3.81471	-2.49999	-1.77237	-5.81871	-3.04144	-0.19227	-4.94424	-3.46821	-5.16082	-3.43098	-6.02516	-3.08656	-1.04319
5	Surgery	NO	HR-	0.316303	0.371525	-0.491573	-0.00993998	-0.177047	Her2	0.99	68.4036	high	0.344529	63.3337	high	-2.21627	1.50319	-2.83574	-1.1905	0.154124	-2.30967	-0.77362	0.938254	-1.7903	-1.78472	0.175754	-2.64166	-3.02017	-3.07361	-3.02017	-2.7681	-1.56312	-0.714064	-1.42649	3.1745	-2.56312	-1.35444	-0.912783	-0.575114	-2.99417	-2.62162	1.07422	-3.77916	-1.70877	-2.13619	-2.33392	-2.83574	-2.4528	-2.17947
7	Baseline	NO	HR-	0.20461	0.265978	-0.189628	-0.331092	0.166002	Her2	0.94	48.4154	med	-0.0753443	40.5203	med	-3.02205	1.79521	-2.39448	-3.16176	-1.52663	-3.53141	-3.56368	-1.73136	-2.40614	-0.357938	-4.39739	-4.2855	-4.797	-5.73687	-2.4874	-3.55068	-4.12277	-2.01173	-2.19171	2.39482	-5.2223	-5.20184	-2.94219	-2.59336	-4.18166	-3.53141	0.246003	-4.61012	-4.20184	-1.48895	-0.0078436	-1.78173	-4.35158	-0.940074
7	Day 14	NO	HR-	0.211813	0.437119	-0.282401	-0.202593	0.0162785	Her2	1	56.9557	high	0.0578523	49.0025	med	-3.18614	2.06903	-2.55358	-2.8008	-1.82734	-3.51326	-3.3426	-1.31537	-2.60445	-0.832496	-2.02657	-3.3824	-5.30195	-5.71445	-2.04322	-3.38846	-4.08612	-1.77607	-2.10181	3.0279	-6.06978	-4.88692	-2.98768	-2.70055	-4.98768	-3.30005	0.792228	-4.80891	-4.46759	-4.48482	-1.77078	-2.51215	-4.8198	-1.30865
7	Surgery	NO	HR-	0.309004	0.201248	-0.210084	-0.263385	0.194238	Basal	0.97	49.9633	med	-0.0427957	41.9	med	-2.09414	1.3987	-2.17104	-3.56336	-1.73681	-3.18832	-3.58608	2.0805	-4.756	-2.94865	-3.27796	-4.56336	-5.0398	-3.97839	-3.45483	-4.51896	-2.0398	-2.09575	-3.9195	2.68842	-4.47589	-2.45483	-2.43407	-1.44962	-3.60916	-5.24143	2.15689	-5.17104	-4.27796	-2.82189	-1.65047	-1.4706	-4.10393	-4.13709
8	Baseline	NO	HR+	-0.150636	0.367011	0.0811044	-0.121345	0.160048	Her2	0.99	40.4222	med	-0.313964	30.0661	med	-3.00261	1.90231	-3.24111	-3.12131	-1.88097	-3.80284	-3.39589	-0.958428	-3.45623	0.285983	-5.08163	-4.81673	-4.51543	-5.22249	-3.58903	-3.33797	-4.85445	-2.00142	-3.00274	2.75728	-5.78907	-4.4635	-0.934244	-0.862233	-4.53061	-0.502735	1.09898	-5.40635	-4.78907	-1.62933	-1.27827	-3.17399	-5.86404	-1.17772
8	Day 14	NO	HR+	-0.110876	-0.0593037	0.422425	-0.500408	0.637359	Normal	1	13.8789	low	-0.741844	3.52781	low	-2.0548	1.47139	-3.51051	-4.64296	-1.43576	-3.59186	-5.13395	-1.56944	-4.62915	-1.03165	-6.02147	-5.22446	-5.36612	-6.51051	-3.26125	-5.19365	-6.058	-1.24998	-3.27731	1.43806	-4.68519	-5.80424	-1.84755	-2.65166	-3.79265	-0.872233	-0.900457	-6.98585	-6.29901	-0.516455	-1.27127	-1.84355	-5.03052	-0.906168
8	Surgery	NO	HR+	0.15928	0.18982	-0.0855222	-0.238703	0.231885	Normal	0.89	44.3032	med	-0.21608	33.6712	med	-1.98532	1.39513	-3.43563	-2.76244	-1.62271	-3.01572	-3.32315	0.378674	-3.47515	-1.00484	-4.15323	-3.86372	-3.55762	-4.39715	-3.73819	-4.64508	-2.72622	-1.70844	-4.21882	2.1755	-2.95858	-2.35968	-1.07522	-1.25276	-3.20214	-1.20214	0.103113	-4.5158	-3.43563	-0.79959	-0.421078	-1.83773	-3.37829	-2.6793
9	Baseline	NO	HR-	-0.0334694	0.584538	-0.342425	0.267035	-0.374598	Her2	1	68.2441	high	0.372548	66.1611	high	-2.55348	2.33081	-3.06527	-2.90203	-2.67363	-5.00649	-2.48603	-1.95199	-1.97328	-1.41014	-5.62756	-3.52185	-4.52577	-5.26405	-5.67909	-2.37122	-4.52971	-1.0279	-5.50625	2.64516	-4.75539	-4.28054	-3.32773	-1.25955	-6.09121	-1.66711	-0.322814	-4.46798	-4.34497	-4.8805	-4.29722	-5.09704	-3.61914	-1.42198
9	Day 14	NO	HR-	-0.210468	0.126531	0.281825	-0.216807	0.29892	Normal	0.96	26.6818	med	-0.428064	20.7689	med	-2.37025	2.6687	-2.87775	-5.02496	-1.94148	-3.92693	-4.32452	-1.72575	-4.01373	-1.92956	-5.79614	-5.58202	-5.58202	-6.81551	-5.33846	-4.4858	-5.58202	-1.07732	-4.18576	2.00476	-4.47037	-5.98057	-4.41025	-1.69741	-5.63264	-1.65101	-0.902778	-6.09422	-5.42505	-4.22406	-3.47806	-4.59033	-4.11807	-1.09718
9	Surgery	NO	HR-	-0.0178151	0.687779	-0.401393	0.307275	-0.38497	Her2	1	72.9531	high	0.384381	68.3652	high	-1.82773	1.98057	-3.71909	-3.21425	-3.21776	-5.48961	-2.50132	-1.34873	-2.09972	-2.1333	-5.73913	-3.29723	-4.48537	-5.42327	-4.64161	-2.48431	-4.40715	-1.07324	-5.26964	2.69033	-4.37936	-3.99512	-2.33199	-0.917075	-5.84372	-1.45657	0.534196	-5.19856	-3.97716	-6.67018	-4.15081	-6.3912	-6.13081	-2.10784
11	Baseline	NO	HR+	-0.262713	0.373733	-0.0390396	0.201537	-0.186459	Her2	0.99	50.3451	med	0.188705	53.3714	high	-1.21635	0.781404	-3.41867	-2.8466	-1.76516	-3.79131	-3.0042	-1.40067	-2.76084	-0.418391	-5.31597	-4.1302	-4.10447	-4.38068	-5.32443	-2.59427	-3.23	-0.723995	-6.34151	0.382683	-2.1072	-3.64636	-2.71702	-1.15074	-6.4859	-0.365863	-2.69216	-5.21812	-4.23398	-3.40964	-1.95821	-4.47644	-1.96729	-1.02173
11	Day 14	NO	HR+	0.262713	-0.340792	0.122593	-0.565042	0.620552	Normal	1	22.9491	low	-0.408219	17.462	med	-1.25082	-0.521241	-3.32606	-5.48465	-1.44334	-3.82062	-5.72751	-1.47201	-4.83998	-2.10302	-5.29455	-6.24208	-5.50511	-6.27685	-4.57911	-5.01969	-5.40558	-1.31134	-3.48974	-2.26371	-3.68603	-6.50511	-6.04943	-5.27685	-3.6802	-4.0875	-5.25936	-7.11084	-5.56831	-0.614806	-2.15462	-1.47831	-5.11084	-1.36761
11	Surgery	NO	HR+	-0.353277	-0.345786	0.682401	-0.351068	0.654742	LumA	1	0.196614	low	-0.950623	-9.13675	low	0.832697	-0.0620179	-3.20167	-6.36382	-1.33787	-2.07009	-6.79445	-0.879221	-4.9871	-1.79838	-6.27362	-7.27362	-5.85858	-7.46003	-4.27362	-6.03261	-6.16827	-0.355479	-4.32933	-1.55231	-0.444569	-7.27362	-3.1208	-1.4577	-4.7181	0.860963	-4.06063	-7.51066	-5.90862	-2.59691	-2.86269	-3.44765	-4.71068	-0.988217
14	Baseline	NO	HR-	0.0873469	0.389004	-0.269148	-0.0834094	-0.102521	Her2	0.99	57.077	high	0.150023	52.8385	med	-3.45394	1.57853	-2.79035	-3.10612	-1.58925	-3.87935	-3.8663	-1.63835	-2.70652	-1.29221	-3.98829	-3.47089	-1.63281	-5.30316	-3.82782	-3.68343	-3.97421	-1.50084	-4.07575	1.61774	-5.30316	-4.72998	-3.09086	-1.3501	-4.61632	-2.85336	-1.35465	-4.18498	-3.38459	-2.80896	-2.64391	-4.63835	-5.66071	-0.109967
14	Day 14	NO	HR-	-0.106459	0.0855222	0.185402	-0.310732	0.293637	Normal	0.96	29.022	med	-0.479033	18.9278	med	-1.73917	1.76946	-2.96247	-4.87428	-1.59078	-3.95023	-5.76737	-1.77382	-4.39813	-1.7157	-5.07222	-5.36527	-3.78464	-6.66783	-4.96986	-4.92128	-5.54497	-1.3095	-3.60509	0.550909	-3.57848	-6.11529	-5.13731	-3.09899	-4.4802	-3.64793	-1.82989	-5.60509	-5.09359	-3.62441	-3.79336	-4.78464	-5.78464	-0.697692
14	Surgery	NO	HR-	0.203938	0.14084	-0.227563	-0.215558	0.0792797	Basal	0.84	50.0812	med	0.205827	51.7942	med	-2.80619	1.49219	-2.70307	-3.61706	-1.55214	-3.75195	-3.56761	-1.97167	-2.69032	-1.18701	-4.19299	-3.18104	-1.91553	-5.27634	-4.49556	-3.71702	-4.17807	-1.42737	-3.91801	1.4419	-4.21414	-4.46989	-4.27952	-1.29352	-4.16625	-4.13422	-0.644479	-3.93798	-3.56956	-2.45723	-1.60155	-3.32645	-5.50297	-0.566638
18	Baseline	NO	HR-	-0.0870588	0.491765	-0.14449	0.127299	-0.164658	Her2	1	56.0762	high	0.048289	49.4708	med	-2.7717	2.34286	-3.22978	-3.2596	-1.59198	-4.05504	-4.1115	-2.10035	-1.78829	0.0795931	-4.83045	-4.76358	-2.50642	-4.54911	-4.97429	-2.4477	-4.46905	-1.25077	-4.17026	3.55692	-5.45275	-3.86779	-1.62699	-0.348934	-4.90612	-0.518299	1.56042	-5.60656	-4.50642	-3.36815	-2.42367	-4.14058	-5.55345	-0.659943
18	Day 14	NO	HR-	-0.182137	-0.167539	0.537959	-0.460744	0.627467	Normal	1	7.81234	low	-0.707902	2.94278	low	-0.607305	1.63452	-3.17546	-4.68767	-0.985408	-2.90416	-5.66421	-1.50466	-3.12255	-1.65262	-6.12655	-5.35162	-4.26085	-6.09484	-3.1508	-4.04097	-5.12655	-1.01663	-3.56312	2.19818	-1.82074	-5.73576	-2.25427	-1.84033	-3.2218	-1.21433	-0.310633	-6.44848	-5.31462	0.417083	0.413987	-0.839505	-3.82399	-0.483335
18	Surgery	NO	HR-	-0.0891717	-0.156399	0.326291	-0.450084	0.624394	Normal	1	17.3889	low	-0.517388	13.0419	med	-0.768748	1.43177	-2.9266	-4.21924	-1.38571	-2.52719	-4.99167	-1.98011	-2.48517	-0.486536	-5.41292	-5.59847	-3.85868	-5.86718	-4.08107	-3.61746	-5.34016	-1.52047	-1.90385	1.93332	-1.94897	-5.286	-3.14678	-1.86576	-3.41499	-0.868596	0.11694	-5.937	-5.38825	-0.332789	0.671372	-1.30752	-3.31283	-0.599947
19	Baseline	NO	HR+	-0.188283	0.325138	-0.0163746	-0.022617	-0.0423049	Her2	0.98	45.3133	med	-0.120998	39.0784	med	-1.18225	2.41893	-3.23906	-3.74946	-1.65302	-3.62084	-4.22287	-1.86406	-2.13692	-0.557536	-4.76344	-5.06444	-3.47181	-6.00786	-6.22287	-2.93747	-3.91129	0.133423	-3.65519	2.7459	-2.28708	-4.11734	-2.84535	-1.25544	-5.14758	-1.70717	-0.100968	-5.76344	-4.30231	-2.90094	-2.13844	-4.96414	-5.23581	-0.770483
19	Day 14	NO	HR+	NA	NA	NA	NA	NA	NA	NA	NA	NA	NA	NA	NA	NA	NA	NA	NA	NA	NA	NA	NA	NA	NA	NA	NA	NA	NA	NA	NA	NA	NA	NA	NA	NA	NA	NA	NA	NA	NA	NA	NA	NA	NA	NA	NA	NA	NA
19	Surgery	NO	HR+	0.00782713	-0.423481	0.435102	-0.568691	0.773637	Normal	1	7.45812	low	-0.728097	0.557878	low	-0.390521	0.267554	-3.63325	-5.19313	-1.00945	-2.69796	-5.96364	-1.25832	-4.32319	-1.43089	-5.49652	-5.80318	-4.92182	-6.88118	-4.54331	-5.29622	-5.21822	-1.13672	-1.95307	-0.369868	-1.84409	-5.37868	-4.21822	-3.23093	-2.70238	-2.71126	-2.95307	-6.59167	-5.12037	1.2343	0.892508	-0.180741	-4.09691	-0.901359
20	Baseline	NO	HR+	0.0154142	0.474286	-0.284994	0.14401	-0.194238	Her2	1	62.4312	high	0.183399	56.3679	high	-1.82079	2.10904	-2.33288	-3.34704	-1.92087	-3.35928	-2.64629	-1.62396	-2.95453	-1.94066	-5.81871	-5.1605	-4.13923	-5.29515	-5.13221	-2.47442	-3.37577	-1.64005	-4.05716	1.85647	-2.95763	-4.14629	-3.56133	-1.31191	-5.35928	-2.21138	-0.775003	-5.55193	-4.09762	-4.67916	-2.85293	-5.47886	-3.40509	-0.531002
20	Day 14	NO	HR+	NA	NA	NA	NA	NA	NA	NA	NA	NA	NA	NA	NA	NA	NA	NA	NA	NA	NA	NA	NA	NA	NA	NA	NA	NA	NA	NA	NA	NA	NA	NA	NA	NA	NA	NA	NA	NA	NA	NA	NA	NA	NA	NA	NA	NA	NA
20	Surgery	NO	HR+	0.192221	0.325234	-0.409748	0.143914	-0.175222	Her2	0.98	66.2908	high	0.435707	66.5786	high	-1.4174	1.36211	-2.34822	-3.15645	-1.35524	-2.45932	-1.336	-1.97227	-2.27975	-3.13512	-5.74756	-4.47838	-3.07296	-4.90368	-6.6067	-1.96553	-2.70878	-2.70205	-5.12607	1.42941	-2.70205	-3.54915	-3.03296	-1.82717	-6.10223	-2.33426	-0.641721	-5.10223	-3.81865	-3.65792	-1.81986	-4.1141	-2.95882	-0.713292
22	Baseline	NO	HR+	-0.262329	0.313709	0.0684274	0.13892	-0.129508	Her2	0.97	43.9647	med	-0.0585421	41.4693	med	-0.855729	2.79953	-2.73608	-3.91458	-1.22468	-4.01781	-4.10776	-1.55478	-2.05292	-0.216986	-5.22183	-4.56561	-4.40149	-5.60675	-4.02975	-3.02975	-3.94818	-0.377768	-4.8674	3.21248	-1.70943	-4.61272	-2.50602	-1.81998	-5.65524	-1.30765	-0.128202	-4.97871	-3.31616	-2.63839	-1.78414	-4.42758	-2.53267	-0.964321
22	Day 14	NO	HR+	-0.184826	0.210948	0.0364466	0.037407	-0.0373109	Her2	0.86	42.4696	med	-0.119527	37.9638	med	-1.35754	2.30663	-2.28186	-3.86911	-0.88203	-3.55222	-3.60646	-1.54125	-1.81416	-0.201761	-4.98573	-4.45293	-4.05426	-5.05687	-3.69083	-2.78367	-3.89216	-0.394792	-4.0285	2.99019	-2.02978	-3.63533	-1.59838	-1.1869	-5.60837	-2.09915	0.505128	-5.18761	-3.14132	-2.17202	-0.943293	-3.20771	-1.88232	-1.20518
22	Surgery	NO	HR+	-0.341465	0.473613	-0.0970468	0.371621	-0.368355	Her2	1	56.6686	high	0.179502	55.4638	high	-1.79128	2.43106	-2.81727	-3.96989	-0.663839	-3.78695	-3.26043	-1.30856	-1.47928	0.583248	-5.11983	-4.46776	-3.8568	-4.88571	-4.56729	-2.55912	-3.4332	-0.142116	-3.97921	3.29442	-2.91521	-3.70737	-1.84966	-0.900756	-6.13364	-1.42045	1.05581	-5.07919	-3.0155	-4.17944	-2.82285	-5.13364	-2.07752	-1.28093
24	Baseline	NO	HR+	0.0592077	0.612389	-0.444322	0.44	-0.484082	Her2	1	76.2278	high	0.519049	74.3571	high	-0.946386	0.924157	-2.79285	-2.67123	-1.48327	-4.16923	-2.99009	-0.810664	-2.05189	-2.82664	-3.80628	-3.93598	-0.748137	-4.79285	-5.06232	-2.18668	-2.02183	-1.15157	-6.80358	1.31078	-2.89813	-3.44341	-3.81168	-1.35249	-5.97485	0.272756	-1.07404	-4.20433	-2.97485	-9.16923	-7.62174	-8.16923	-6.07525	-0.517351
24	Day 14	NO	HR+	0.0603601	0.568595	-0.371813	0.358559	-0.405618	Her2	1	71.2237	high	0.400676	68.0016	high	-1.10836	1.03966	-2.89728	-2.90637	-1.38733	-3.48951	-3.34903	-0.794967	-2.7026	-2.44644	-3.97548	-4.05412	-1.11922	-5.16758	-5.96405	-2.57971	-2.61653	-1.35773	-5.83346	1.16491	-2.9527	-3.60909	-4.02611	-1.27652	-5.61504	0.249913	-0.860595	-4.56812	-3.47051	-7.94894	-7.77902	-7.28598	-6.34408	-0.503236
24	Surgery	NO	HR+	0.107131	0.489076	-0.351357	0.272605	-0.255222	Her2	1	68.0037	high	0.467806	69.2942	high	-1.56752	0.892894	-3.66723	-3.26491	-1.79252	-4.42478	-3.29963	-0.92454	-2.16363	-1.6155	-4.11736	-3.81007	-1.44236	-5.08138	-5.81598	-2.85341	-2.5095	-1.52271	-5.25486	0.742759	-2.78237	-4.38477	-4.28319	-1.71123	-5.21533	-0.598872	-1.28319	-4.54214	-3.66456	-2.94581	-2.17023	-4.5668	-6.07429	-1.17876
29	Baseline	NO	HR-	0.163986	0.484178	-0.236303	-0.0637215	-0.0123409	Her2	1	57.8202	high	0.132621	52.6588	med	-2.68312	1.68083	-2.30386	-2.95568	-2.20528	-5.06368	-2.9985	-1.57804	-3.02481	-0.0923795	-4.2374	-4.37354	-2.1755	-5.15114	-3.15437	-2.87635	-3.09122	-0.624785	-5.20361	2.45102	-5.0043	-4.54065	-4.10052	-2.21198	-5.12561	-0.111834	-0.717112	-4.48277	-3.59218	-0.962732	0.240866	-2.54699	-7.05161	-0.524392
29	Day 14	NO	HR-	0.17042	0.391981	-0.179352	-0.15928	0.0684274	Her2	0.99	52.5411	med	-0.112696	40.9452	med	-2.60098	1.87303	-2.55509	-3.75275	-2.03527	-4.7491	-3.86276	-1.56227	-3.72741	0.0802052	-3.96061	-4.72025	-2.00995	-6.00342	-2.12698	-3.00125	-3.71668	-0.778545	-4.7491	2.54273	-4.96061	-4.42426	-5.54557	-2.10117	-4.75641	-1.08902	-0.714455	-5.19855	-4.01651	-0.918002	0.819373	-2.25434	-7.20853	-0.737761
29	Surgery	NO	HR-	0.289892	0.101273	-0.162641	-0.309964	0.326867	Normal	0.98	45.6567	med	-0.128614	36.8686	med	-1.76181	1.13455	-4.31213	-4.44338	-1.7913	-3.13525	-3.83569	0.412233	-4.25073	-1.75888	-3.8815	-4.74823	-3.31213	-4.37626	-3.62624	-4.58777	-2.31213	-0.742937	-3.74823	1.19359	-3.05433	-4.08081	-4.13525	-2.4263	-3.34384	-3.08081	-1.72717	-5.37626	-3.97771	-0.824467	-0.578307	-1.56891	-4.31213	-2.3279
30	Baseline	NO	HR-	0.0679472	0.648595	-0.401489	0.118367	-0.300936	Her2	1	69.6484	high	0.236194	61.0395	high	-3.12767	2.10954	-3.02795	-2.73203	-1.59726	-4.96195	-3.91578	-1.24536	-1.54581	-2.27147	-2.9561	-4.06526	-3.74459	-4.46152	-2.1068	-2.76747	-4.0036	-1.97817	-3.59158	2.86082	-5.75472	-4.21098	-3.13959	-1.02258	-5.90446	-3.0341	-0.828315	-4.45325	-3.70971	-4.83837	-2.64707	-5.77518	-4.76491	-0.730161
30	Day 14	NO	HR-	0.130372	0.0407683	0.0657383	-0.398319	0.379112	Normal	0.99	33.0346	med	-0.376046	23.4698	med	-2.43161	1.70981	-2.98391	-5.58963	-1.48202	-3.31878	-5.37173	-1.59947	-4.52074	-2.54144	-4.76447	-6.20631	-5.10197	-6.79127	-3.18246	-4.79127	-5.18246	-1.60342	-4.02573	0.827117	-4.91352	-6.55861	-5.79127	-2.97109	-4.85581	-3.01516	-2.53577	-6.35831	-5.18246	-2.07154	-1.6314	-3.13306	-6.72088	-0.695344
30	Surgery	NO	HR-	0.326483	0.235342	-0.326291	-0.287875	0.210372	Basal	0.98	54.9576	high	0.216677	53.6679	high	-3.05359	1.52296	-3.04542	-3.4162	-1.54157	-2.97407	-3.49823	-1.47197	-1.87199	-1.65734	-3.93502	-4.4125	-4.26494	-4.51998	-3.05983	-2.73212	-3.95913	-1.64969	-2.34741	1.55589	-4.29873	-4.22217	-3.46332	-1.54765	-4.20605	-3.40696	-1.05693	-5.12501	-3.79583	-2.08246	-1.68723	-3.23193	-4.28851	-1.11407
31	Baseline	NO	HR-	-0.0140696	0.714862	-0.429148	0.237935	-0.346651	Her2	1	73.36	high	0.279323	64.3096	high	-2.11922	1.94146	-2.77191	-2.81035	-2.30243	-5.74271	-1.4695	-1.13363	-2.55575	-1.01251	-4.94958	-4.24086	-0.831055	-5.08265	-1.63658	-2.57523	-3.92751	-1.51169	-2.55817	3.66537	-5.26834	-3.61374	-1.56607	-1.06318	-6.56668	-1.7087	1.92311	-5.1108	-3.67022	-7.22154	-5.06877	-8.25257	-4.65201	-1.56424
31	Day 14	NO	HR-	-0.342137	0.0984874	0.413685	-0.270876	0.3309	LumA	1	19.2481	low	-0.616016	11.2798	low	-1.58839	1.88532	-2.63949	-4.86102	-1.52066	-3.56446	-5.1157	-1.55112	-4.53551	-1.25035	-5.9795	-6.29818	-4.64979	-7.13006	-3.71863	-5.23475	-6.18895	-1.00366	-2.3741	1.58961	-4.174	-7.01903	-3.79663	-1.87305	-4.80237	-2.31346	-0.208335	-6.29818	-6.14456	-4.76269	-4.56934	-6.36452	-4.0392	-0.370635
31	Surgery	NO	HR-	0.141993	0.164562	-0.15467	-0.278463	0.330804	Normal	0.98	46.0487	med	-0.17232	35.7533	med	-2.03239	1.94151	-3.22818	-3.75793	-1.46481	-3.47568	-1.64782	-1.32866	-2.88256	-0.651665	-5.15648	-4.89344	-1.32804	-5.38325	-1.67418	-3.22359	-4.46752	-1.24959	-1.6242	3.07473	-3.8363	-4.5686	-2.8363	-1.42543	-3.26541	-3.25836	1.38728	-5.34289	-4.12192	1.19327	-2.46346	-0.174903	-4.25601	-1.38261
34	Baseline	NO	HR+	-0.0328932	0.128355	-0.0418247	-0.20413	0.110204	Her2	0.63	41.2166	med	0.0401149	43.1061	med	-1.00942	1.00926	-2.61331	-3.12965	-1.51736	-2.76233	-3.9234	-1.95383	-3.1505	-0.656048	-5.10619	-3.87057	-5.00511	-4.72947	-4.08311	-2.48485	-4.04916	-1.13521	-3.77499	0.571355	-1.7629	-4.17469	-2.10474	-0.905573	-5.2275	-2.40039	-1.94795	-5.98358	-4.06321	-2.50484	-2.25949	-3.85582	-3.66593	-0.836992
34	Day 14	NO	HR+	-0.328884	-0.0787995	0.60413	-0.391116	0.473421	LumA	1	6.8083	low	-0.765953	1.03322	low	-0.0948571	1.72453	-2.92811	-4.91331	-1.46733	-2.36815	-5.5168	-1.98306	-4.62716	-1.22767	-5.34812	-5.67004	-6.22424	-7.72067	-4.27536	-4.60916	-5.53934	-1.41168	-4.07681	1.17869	-1.59803	-6.37828	-1.37701	-1.0138	-5.14432	-1.76814	-2.24031	-7.17047	-5.29921	-2.5154	-2.46328	-3.98499	-4.57966	-0.779831
34	Surgery	NO	HR+	0.206627	-0.413109	0.209508	-0.68048	0.7891	Normal	1	16.0774	low	-0.571781	8.72217	low	-1.07833	-0.554343	-3.07976	-5.20381	-1.30575	-2.61547	-5.47092	-1.30848	-4.66007	-0.94576	-5.04068	-6.10563	-5.87782	-6.5462	-3.95268	-4.80666	-5.49558	-1.1693	-2.5286	-1.88901	-3.07511	-5.91061	-4.2089	-2.86974	-2.98069	-3.79514	-3.29828	-6.7686	-5.30916	0.233985	0.464225	-0.822177	-3.72785	-1.86974
35	Baseline	NO	HR-	0.187227	0.576471	-0.442017	0.105018	-0.258776	Her2	1	70.6382	high	0.301079	63.3993	high	-2.9194	2.39039	-1.96105	-3.16928	-2.02978	-3.45219	-3.34214	-1.60429	-2.76722	-1.02623	-4.74021	-4.23826	-4.54466	-5.32983	-3.63263	-2.91305	-4.46175	-1.66374	-4.98843	2.78542	-5.12152	-4.49277	-2.90129	-2.27655	-5.06797	-2.75777	0.460411	-5.0797	-3.03334	-5.09152	-2.63479	-4.74955	-4.59007	-0.758064
35	Day 14	NO	HR-	0.231116	-0.186843	0.072461	-0.557167	0.530948	Normal	1	27.2604	med	-0.275991	24.5922	med	-1.50744	1.11102	-2.2705	-4.41966	-1.52012	-2.69928	-4.71606	-1.96023	-3.9867	-1.86595	-5.71606	-4.43694	-5.62611	-6.37902	-4.27904	-4.16524	-5.49005	-1.17029	-2.70974	0.347891	-3.11154	-5.75887	-3.67653	-3.64005	-3.84389	-3.21952	-2.38655	-6.07863	-4.41623	-2.1674	-1.94841	-2.65615	-4.96398	-0.615993
35	Surgery	NO	HR-	0.333974	0.0258824	-0.175318	-0.383721	0.373157	Normal	0.99	44.0615	med	-0.103533	36.9623	med	-1.91532	1.94754	-2.66401	-4.15846	-1.80758	-2.61637	-3.11998	-1.25157	-3.35668	-1.35389	-4.50993	-4.68141	-4.768	-5.02806	-3.32352	-3.00597	-3.68843	-1.41226	-3.24897	2.66861	-3.27515	-4.17809	-2.72405	-2.04148	-3.94165	-4.21816	-0.249618	-5.81332	-3.33449	-0.687551	0.773239	-0.802808	-4.28045	-2.20049
36	Baseline	NO	HR-	0.12557	0.526146	-0.427131	0.0363505	-0.1903	Her2	1	67.8294	high	0.368741	65.1255	high	-2.84455	2.39677	-2.47743	-3.09766	-2.03222	-4.66433	-2.02266	-1.86692	-2.25488	-0.458499	-5.19099	-2.48836	-4.50936	-3.45904	-3.50713	-2.73807	-3.99434	-2.47743	-3.15746	3.99206	-5.93034	-3.96046	-2.02425	-1.54714	-5.6693	-3.23818	2.33915	-4.81029	-3.64953	-4.38568	-1.79664	-4.59654	-6.37347	-1.34538
36	Day 14	NO	HR-	0.0202161	-0.330516	0.374214	-0.625834	0.72024	Normal	1	10.4515	low	-0.662077	4.29276	low	-1.34057	1.17309	-2.61699	-5.80462	-1.39065	-3.34936	-6.51511	-1.92081	-5.04719	-1.12279	-5.93641	-5.79321	-6.24274	-6.69444	-4.66296	-5.4965	-6.7375	-1.57611	-2.12905	0.256849	-3.97133	-6.69444	-4.86901	-4.12012	-3.79038	-4.14527	-1.40523	-6.71581	-6.08146	-1.97696	-2.71716	-3.01869	-5.07454	-0.284047
36	Surgery	NO	HR-	-0.0128211	-0.261657	0.281633	-0.461609	0.579832	Normal	1	17.8818	low	-0.42837	16.1544	med	-0.936432	0.454787	-3.36185	-4.25875	-0.817527	-2.05065	-3.75918	-0.589258	-3.75918	-1.01345	-5.02927	-4.59317	-4.30938	-5.94681	-4.72442	-4.20984	-3.94681	-1.1801	-1.42325	0.422423	-2.05065	-3.98745	-3.59317	-1.36854	-4.4163	-3.50203	-1.42325	-5.6573	-3.94681	-1.69888	-0.657304	-0.840611	-2.83133	-1.81295
37	Baseline	NO	HR-	0.163986	0.5103	-0.421657	0.0637215	-0.187035	Her2	1	68.018	high	0.302792	62.4634	high	-2.77888	1.7617	-2.02521	-3.19365	-1.61699	-3.66387	-2.74976	-2.08687	-2.36812	-0.888635	-3.86524	-4.09577	-2.15686	-5.11013	-4.36166	-3.42306	-3.89911	-1.20179	-5.21482	2.02096	-4.82917	-4.58406	-2.47669	-2.21871	-6.18413	-2.3393	0.456994	-4.99243	-4.05701	-4.18793	-3.38766	-6.01251	-3.58907	-0.577185
37	Day 14	NO	HR-	0.0116687	0.568307	-0.404754	0.268379	-0.381897	Her2	1	70.8358	high	0.404882	68.0172	high	-2.80704	1.8226	-1.96193	-3.13625	-1.73939	-4.43851	-1.844	-1.9132	-2.10057	-1.28141	-4.39882	-4.59627	-1.94346	-5.23014	-6.30152	-3.17404	-3.58668	-0.96918	-5.76619	2.7692	-6.2006	-4.38768	-2.27178	-1.30152	-6.76619	-2.19452	1.86855	-4.72355	-3.71656	-5.44427	-4.43851	-6.34396	-3.11773	-0.62787
37	Surgery	NO	HR-	0.119232	0.584442	-0.519904	0.307659	-0.404754	Her2	1	77.0355	high	0.59153	77.0872	high	-3.0564	1.70189	-2.97962	-3.46504	-1.59877	-5.04528	-0.663783	-1.83354	-1.68429	-0.875358	-3.76934	-3.28726	-1.82744	-5.20991	-6.43231	-2.74329	-2.96282	-0.958652	-5.27476	2.49228	-6.39578	-3.85973	-2.54278	-1.12993	-6.54778	-2.65431	0.920049	-5.14785	-4.44158	-4.67331	-4.27476	-5.43231	-3.5378	-2.27476
41	Baseline	NO	HR+	-0.313902	0.307755	0.00801921	0.255126	-0.20605	Her2	0.97	48.0692	med	-0.166191	38.4903	med	-0.235657	2.21664	-2.91973	-2.9636	-1.36224	-3.46096	-3.4999	-1.36305	-2.20113	1.36067	-5.6118	-5.0114	-3.93664	-5.00121	-4.98103	-2.42644	-3.41286	-0.253489	-4.58871	3.25402	-0.563179	-3.72889	-0.14463	-1.08487	-4.26831	0.856246	0.645895	-3.42986	-3.61957	-2.26221	-2.49453	-4.27444	-4.10111	-0.532571
41	Day 14	NO	HR+	0.0435534	-0.194526	0.289124	-0.463529	0.563505	Normal	1	18.803	low	-0.62221	8.88029	low	-1.29844	0.797756	-3.54627	-5.11309	-1.43925	-3.46347	-5.43501	-1.78576	-4.73457	-1.36489	-5.73457	-6.62766	-5.28527	-6.52812	-4.86516	-4.66683	-5.65365	-1.40849	-3.67346	-0.261962	-3.37432	-6.34755	-3.53415	-4.30573	-3.55237	-2.23534	-3.18709	-5.94316	-5.62766	-1.16589	-1.62605	-2.80931	-5.62766	-0.54551
41	Surgery	NO	HR+	0.0787035	-0.362113	0.374118	-0.524706	0.752509	Normal	1	11.9728	low	-0.700208	3.09865	low	-0.669637	0.240993	-3.84851	-4.82251	-1.09654	-2.36777	-5.82251	-1.47758	-4.90195	-2.03368	-5.30794	-6.04491	-5.67567	-5.72298	-3.82251	-5.30794	-5.27232	-0.919063	-3.08297	-0.462451	-2.46496	-6.30794	-3.35374	-3.50059	-2.61306	-1.50059	-2.44499	-6.92943	-5.54241	0.885831	1.70133	-0.141025	-4.74723	-1.23113
42	Baseline	NO	HR+	-0.335414	0.583481	-0.136519	0.573878	-0.539592	Her2	1	63.3283	high	0.308929	63.1284	high	0.745189	1.83031	-4.07016	-2.64694	-1.5745	-4.66017	-3.20489	-2.2188	-1.82808	-0.307442	-4.5934	-3.64883	-3.67161	-4.66778	-6.39714	-2.02668	-3.21322	0.544555	-5.43561	2.669	0.412251	-3.1829	-3.6264	-1.32916	-5.85499	-0.697184	-0.329914	-5.0601	-4.31714	-7.64506	-6.44867	-7.77059	-7.27583	-1.02546
42	Day 14	NO	HR+	-0.434238	0.097431	0.452581	0.117119	0.0831212	LumA	1	23.6519	med	-0.579378	14.5575	med	1.35761	2.13345	-3.48138	-5.5485	-1.43566	-2.87472	-6.13346	-1.66935	-5.03392	-1.21971	-5.77089	-6.13346	-5.37603	-7.52578	-6.57158	-4.02593	-5.61888	-0.367166	-4.03392	1.74481	0.219479	-6.06634	-4.58326	-2.19038	-5.24037	-0.928654	-0.831417	-7.43831	-5.43831	-6.61888	-5.94081	-7.61888	-7.06634	-0.077659
42	Surgery	NO	HR+	-0.00388956	-0.453445	0.426555	-0.495798	0.756351	Normal	1	8.53381	low	-0.737522	0.458637	low	-0.232638	0.139375	-4.05535	-5.78841	-1.04367	-2.38316	-5.78841	-1.39981	-4.9104	-1.21651	-5.71246	-6.35401	-5.35401	-6.04367	-5.19051	-5.06713	-6.4743	-0.796968	-2.65802	-1.22308	-2.16182	-6.53843	-5.5716	-4.16498	-3.32544	-2.49404	-4.11522	-7.4129	-6.09098	-0.308742	-0.135229	-1.92373	-4.78841	-0.32191
43	Baseline	NO	HR-	-0.190108	0.592797	-0.149484	0.275102	-0.32485	Her2	1	59.7261	high	0.0593252	51.6585	med	-3.04129	2.79103	-2.84842	-3.58005	-1.8792	-4.41427	-3.24013	-2.03284	-2.67351	-1.00756	-4.80422	-4.90731	-4.29588	-4.69641	-4.88084	-3.1544	-3.74931	-1.18748	-4.40481	3.73521	-5.43338	-4.44303	-2.77042	-0.814359	-4.89401	-0.902311	0.96351	-5.21926	-4.45275	-3.66785	-4.06974	-5.35842	-4.58538	-0.0748901
43	Day 14	NO	HR-	-0.283938	0.0977191	0.354526	-0.212389	0.305066	LumA	0.99	22.9555	low	-0.519954	16.0946	med	-1.701	2.52248	-3.1888	-5.68005	-1.50861	-3.14588	-5.82301	-1.86108	-5.08604	-2.26842	-5.60062	-5.91612	-5.82301	-7.82301	-5.52533	-5.50108	-5.70753	-1.38699	-3.54999	1.91184	-4.52533	-7.40797	-4.65308	-3.2231	-5.21815	-2.18638	-0.64642	-6.88441	-5.91612	-5.16004	-5.76411	-5.98171	-5.82301	-0.222476
43	Surgery	NO	HR-	0.29383	-0.457863	0.0743818	-0.649844	0.722929	Normal	1	21.9666	low	-0.344021	19.1092	med	-0.713177	-0.617199	-3.12144	-4.25979	-0.696885	-1.92592	-4.35505	-1.57539	-3.7489	-1.49384	-3.7106	-4.5898	-5.63094	-6.42052	-3.60436	-4.82188	-4.72326	-1.21721	-1.49384	-1.76681	-2.24602	-5.48372	-4.89159	-4.46234	-2.88803	-3.80834	-4.16179	-5.59561	-5.07407	-0.147858	1.26998	-1.27194	-4.34035	-1.23239
44	Baseline	NO	HR-	0.0463385	0.226122	-0.0534454	-0.176855	0.153037	Her2	0.89	43.9808	med	-0.126919	37.53	med	-1.23702	2.70533	-2.70561	-3.17928	-0.724085	-2.94648	-3.04601	-1.2203	-3.53144	0.0136075	-4.01404	-4.79787	-4.15511	-4.89644	-2.5062	-3.09743	-4.15947	-1.35212	-2.32858	3.04285	-1.8516	-4.39137	-4.91108	-0.939892	-4.60098	-1.54851	-0.0217196	-5.64315	-3.55138	-1.52228	-1.12545	-3.00027	-4.32122	-0.760093
44	Day 14	NO	HR-	-0.104058	0.636975	-0.267611	0.280672	-0.304682	Her2	1	65.7903	high	0.216279	59.6142	high	-2.44181	2.71449	-2.9545	-2.83749	-0.44223	-4.51236	-3.28266	-1.05093	-3.52708	-0.143951	-3.58751	-4.87702	-3.92984	-4.62661	-2.86997	-2.97202	-4.09549	-1.42878	-2.73353	3.73077	-4.65059	-3.90559	-4.87702	-0.418019	-6.49055	-0.967619	0.469912	-5.50505	-3.39294	-4.97454	-4.00513	-6.25177	-5.16863	-0.781814
44	Surgery	NO	HR-	0.183673	0.377863	-0.306218	-0.0582473	-0.100024	Her2	0.99	59.3482	high	0.0339312	48.6749	med	-2.12494	2.80468	-3.12748	-1.95755	-0.250959	-3.54251	-2.24483	2.03492	-4.04001	-0.572887	-2.2695	-4.22059	-4.32012	-3.42704	-2.84207	-2.87955	-1.60391	-0.346116	-1.93765	5.09909	-2.87955	-1.09405	-2.84207	0.644013	-3.87955	-2.39956	1.7133	-3.66804	-2.32012	-1.66804	-1.04001	-2.54251	-2.91802	-2.84207
51	Baseline	NO	HR+	0.0796639	0.58569	-0.426363	0.109628	-0.318511	Her2	1	69.6688	high	0.358377	65.6195	high	-1.57046	1.43472	-3.27456	-2.76134	-1.43373	-3.90598	-3.31927	-1.32627	-1.48767	0.354318	-3.89553	-2.70093	1.45093	-4.65172	-3.25438	-2.82688	-2.29502	-0.700931	-3.71006	2.46817	-2.44894	-3.7661	-3.49357	-0.966242	-5.30883	-1.05507	0.644471	-3.83934	-2.37083	-2.71695	-2.43184	-3.43184	-3.90598	1.85317
51	Day 14	NO	HR+	0.13114	-0.301993	0.317455	-0.622665	0.72485	Normal	1	13.8252	low	-0.727924	2.54435	low	-1.22914	0.153453	-3.07969	-4.67443	-1.51106	-2.82153	-5.43116	-1.94929	-4.26677	-1.77739	-4.96721	-5.53425	-3.94929	-5.96721	-3.45625	-4.76558	-5.24474	-1.46896	-2.85451	-0.485008	-3.25572	-5.33494	-3.74998	-3.38225	-2.46259	-2.61671	-3.09931	-6.04121	-5.38225	1.56651	0.693142	-0.171496	-3.60264	-0.742244
51	Surgery	NO	HR+	0.169364	0.36461	-0.283073	-0.119904	0.0462425	Her2	0.99	57.0925	high	0.146206	52.4228	med	-1.52061	1.70246	-3.69682	-3.27269	-1.00061	-3.18043	-3.37855	-0.264204	-2.81573	-0.174057	-3.98938	-2.54117	0.295163	-5.30017	-3.40069	-3.79115	-2.86105	-1.05224	-5.47704	2.60383	-2.41189	-3.08174	-1.86875	-0.432649	-4.62557	-1.87907	0.32863	-5.83068	-3.51679	-2.07579	-0.792371	-2.77179	-4.69682	0.28364
53	Baseline	NO	HR-	-0.0255942	0.625738	-0.262809	0.163217	-0.265786	Her2	1	63.851	high	0.0430561	51.8799	med	-3.06962	1.96191	-2.75959	-4.0104	-1.89212	-4.15095	-4.29181	-1.62418	-3.05052	-1.9133	-4.72922	-5.37558	-2.86572	-5.65122	-3.32929	-3.00433	-3.83305	-1.21352	-5.07896	1.66489	-4.99225	-4.63236	-3.23026	-1.41331	-5.81168	-1.69213	-1.99225	-5.21264	-4.12436	-3.91615	-3.21966	-5.55929	-3.99225	-0.889315
53	Day 14	NO	HR-	-0.0422089	0.0697719	0.222857	-0.398223	0.43078	Normal	1	26.0936	med	-0.716615	8.40355	low	-2.21016	1.8076	-3.15051	-5.43396	-1.56036	-3.23481	-6.15833	-2.02726	-4.73938	-2.17212	-5.98145	-6.51197	-4.41511	-7.15833	-4.135	-4.775	-5.7277	-1.08477	-4.16619	0.639754	-4.43396	-5.98145	-3.775	-2.88423	-5.09693	-2.21022	-3.05254	-7.09693	-5.59443	-3.08198	-2.775	-4.37811	-4.75116	-0.784803
53	Surgery	NO	HR-	0.351164	0.0743818	-0.507995	0.0696759	-0.0434574	Basal	0.99	66.2301	high	0.69386	75.4679	high	-1.65389	-1.55335	-2.95951	-5.09178	-2.10557	-2.27921	-4.05056	-1.8638	-3.21731	-3.14367	-4.91953	-4.62666	-5.11284	-5.49987	-6.16688	-4.13961	-4.28144	-1.19855	-3.92651	-4.77404	-5.29342	-5.16688	-5.26957	-8.61534	-5.02538	-2.54031	-7.41895	-5.95238	-4.00555	-7.9149	-7.77404	-7.17794	-5.2403	-1.68559
59	Baseline	NO	HR+	-0.00465786	0.62084	-0.440192	0.362305	-0.539304	Her2	1	74.5651	high	0.387167	68.6834	high	-1.17019	1.28047	-3.16859	-1.90048	-1.56406	-3.96399	-1.4843	-1.35255	-1.87088	-1.20554	-2.84113	-2.9433	-0.237155	-4.68501	-4.52984	-2.30711	-3.31834	-1.46375	-4.42904	1.99547	-2.49932	-3.68237	-1.33068	-1.07776	-5.21553	-2.14114	-1.2547	-4.22318	-3.10005	-8.25421	-4.08428	-7.73337	-3.83232	-1.29849
59	Day 14	NO	HR+	-0.142761	0.422425	-0.146603	0.166291	-0.267035	Her2	1	55.5229	high	-0.0952248	43.4468	med	-1.63694	2.01006	-3.34961	-3.119	-1.70806	-3.58596	-3.93457	-1.3919	-3.12722	-2.89426	-3.9013	-4.97357	-0.461651	-5.53403	-4.78835	-3.48743	-4.49805	-1.44915	-4.23858	1.92299	-3.28687	-4.18611	-3.6556	-1.72252	-5.97357	-2.48215	-1.8803	-5.70396	-4.23265	-4.81466	-4.4152	-6.14102	-2.78401	-1.31242
59	Surgery	NO	HR+	0.0365426	0.54497	-0.465162	0.224298	-0.422521	Her2	1	72.3838	high	0.262083	62.5578	high	-2.10088	1.78325	-3.53563	-2.05056	-1.48957	-3.87135	-2.8635	-1.50476	-2.38076	-1.59421	-4.77982	-3.83097	0.217777	-4.71056	-4.65527	-2.27801	-3.97246	-1.41479	-4.98264	2.28764	-3.67438	-3.43909	-1.47454	-1.67301	-5.98264	-2.20177	-0.975423	-4.68265	-2.89517	-4.1988	-3.10323	-5.19486	-2.55321	-1.62177
62	Baseline	NO	HR-	0.177335	0.577335	-0.456615	0.182521	-0.34617	Her2	1	72.503	high	0.299956	63.976	high	-2.13008	1.59295	-3.02882	-2.21733	-1.01852	-5.38844	-2.5826	-2.2531	-1.61404	-0.954789	-3.14498	-4.29102	-2.32997	-4.2138	-3.71103	-1.5826	-2.64776	-0.787648	-4.14051	2.99958	-4.57503	-4.15849	-3.23035	-0.764662	-5.77546	-0.420955	0.497261	-3.688	-3.19745	-7.01647	1.9695	-5.61792	-3.71768	-0.94891
62	Day 14	NO	HR-	0.0841777	0.605666	-0.417623	0.21431	-0.35539	Her2	1	71.3723	high	0.320041	64.7649	high	-2.44163	2.01899	-3.38649	-2.47548	-1.30084	-4.20743	-2.58061	-2.85577	-1.80755	-1.87282	-3.63007	-4.28695	-2.7295	-4.60888	-4.16262	-1.85221	-2.93269	-1.20459	-4.87915	3.33219	-4.74098	-4.20743	-1.46252	-0.950192	-6.10638	-0.500704	0.536967	-3.69559	-3.3161	-4.00402	-0.224312	-5.7743	-4.59691	-0.890062
62	Surgery	NO	HR-	0.087443	0.563986	-0.44461	0.221609	-0.331285	Her2	1	72.0179	high	0.227992	61.1037	high	-2.35085	1.83968	-3.43116	-3.16319	-1.18427	-4.66214	-2.67378	-2.62324	-1.95422	-1.10607	-3.69024	-4.33188	-3.17804	-4.5592	-3.86076	-2.13716	-3.3172	-0.723135	-3.90949	2.88312	-4.65751	-4.45507	-3.52295	-1.27137	-5.69498	-1.65751	1.40499	-4.13234	-4.16155	-4.50412	1.34934	-4.71891	-4.19807	-1.37828
63	Baseline	NO	HR-	0.233421	0.561777	-0.503673	0.0829292	-0.321104	Her2	1	72.838	high	0.450219	69.776	high	-2.96489	0.421798	-3.11194	-2.83919	-1.69349	-4.5665	-2.92907	-1.68912	-2.6518	-2.27918	-2.16758	-3.88177	-3.251	-5.59892	-3.04341	-3.43875	-3.4885	-1.5665	-5.13552	-0.167585	-5.04341	-4.3124	-4.20869	-1.19417	-5.66604	-2.36487	-3.64332	-4.71258	-3.32139	-5.66604	-6.21705	-7.39539	-3.44365	-0.623727
63	Day 14	NO	HR-	0.109148	0.568788	-0.423866	0.116255	-0.26617	Her2	1	69.5742	high	0.498459	71.0679	high	-2.9242	0.456643	-3.03316	-3.99591	-1.89619	-3.88174	-3.91345	-1.55564	-3.58087	-2.48843	-3.55981	-4.57241	-4.11375	-6.2089	-3.83545	-4.18936	-4.18936	-1.72348	-5.00158	-0.744118	-5.13228	-5.36091	-4.76145	-2.85584	-5.9028	-3.15737	-4.29678	-5.42041	-4.01298	-6.63271	-5.78081	-7.53083	-4.20236	-0.944505
63	Surgery	NO	HR-	0.365186	0.283457	-0.352221	-0.284322	0.172053	Basal	0.99	56.9893	high	0.202377	53.7969	high	-2.66113	-0.211843	-2.76256	-3.56821	-1.81731	-3.71737	-3.24253	-1.5303	-3.35438	-1.95284	-2.51048	-3.83981	-3.85223	-5.95117	-3.36176	-3.7326	-3.68925	-1.62835	-4.02657	-0.648514	-3.49985	-3.92251	-3.66348	-1.68785	-4.81124	-3.25347	-2.5072	-5.70605	-3.90731	-1.45655	-1.36509	-2.99181	-4.16431	-1.46845
65	Baseline	NO	HR-	0.0991597	0.618631	-0.419544	0.146795	-0.264922	Her2	1	70.5873	high	0.379864	66.8809	high	-3.45816	1.73686	-2.52307	-3.3479	-1.75838	-3.84983	-2.92434	-1.80749	-2.12868	-1.35089	-4.24563	-4.069	-3.26164	-3.81161	-3.74257	-3.33598	-4.03008	-1.32626	-4.68098	2.16313	-6.17418	-4.81633	-2.1061	-1.72525	-5.59326	-2.01643	0.33055	-4.98685	-3.65748	-3.93714	-3.66173	-5.086	-4.58116	-1.07818
65	Day 14	NO	HR-	-0.156206	0.18377	0.176951	-0.160144	0.217287	Normal	0.87	33.085	med	-0.280268	28.6181	med	-2.2102	1.93945	-2.75164	-5.54241	-1.4841	-3.38861	-5.67848	-1.37892	-4.27338	-2.46005	-5.31591	-6.40491	-5.37892	-6.40491	-5.15285	-5.17504	-5.45835	-1.42638	-4.81995	0.986782	-4.85535	-6.82872	-5.20899	-4.10946	-5.61642	-2.54061	-1.44733	-6.76001	-5.27938	-4.57894	-5.06733	-6.20899	-5.01635	-0.329456
65	Surgery	NO	HR-	0.176663	0.170996	-0.114334	-0.318511	0.299208	Normal	0.96	43.9731	med	-0.0204746	41.1651	med	-3.01272	2.45089	-2.50386	-4.02512	-1.67227	-3.63187	-3.83457	-1.09993	-2.98115	-1.46833	-4.6641	-4.75374	-4.71721	-4.26435	-3.48839	-4.26106	-4.13225	-1.52442	-3.86421	3.14275	-5.12028	-4.45418	-2.91114	-1.10103	-4.50386	-3.06903	1.22926	-6.13225	-4.26435	-2.13225	-1.59154	-2.98115	-4.03632	-1.69706
72	Baseline	NO	HR+	0.0863866	0.286242	-0.392365	0.146315	-0.290564	Her2	0.96	64.5142	high	0.466381	67.3136	high	-0.365007	0.166403	-2.74117	-3.44353	-1.28812	-4.32753	-2.87615	-2.7496	-2.29119	-2.70657	-4.82478	-3.24577	-4.47347	-5.73837	-3.81002	-2.53406	-3.29838	-1.47231	-6.35728	-0.361309	-1.29787	-3.96496	-4.68351	-1.43615	-7.22603	-0.780209	-3.55238	-3.74678	-3.40975	-4.37456	-2.11478	-5.90411	-2.29016	-0.828871
72	Day 14	NO	HR+	-0.0694838	-0.30497	0.39054	-0.523361	0.636014	Normal	1	11.4186	low	-0.604279	7.22461	low	-1.12634	-0.31566	-3.03251	-5.65361	-1.51807	-3.49417	-5.7509	-2.22588	-4.55512	-2.11108	-5.83732	-5.80213	-5.66937	-6.85524	-3.91507	-4.87339	-5.66937	-1.63995	-4.03251	-1.72905	-2.9245	-6.62258	-5.92924	-2.16315	-5.11108	-1.56799	-4.18848	-6.31919	-5.35699	-1.94955	-2.53873	-3.31919	-4.19989	-0.663935
72	Surgery	NO	HR+	0.374694	-0.00734694	-0.323121	-0.275006	0.195966	Basal	0.99	51.7207	med	0.401494	59.0856	high	-1.44035	-0.239838	-3.85921	-3.69533	-1.1663	-3.37922	-3.1663	-1.30347	-2.68328	-1.70626	-4.43876	-2.65005	-5.15961	-5.15961	-3.49243	-2.75968	-3.50936	-1.36953	-4.53946	-0.589191	-2.10232	-3.6905	-5.4067	-1.13889	-4.47155	-1.78264	-2.7222	-5.27064	-3.46741	-1.11198	-0.460712	-2.55915	-3.52648	-1.83902
74	Baseline	NO	HR+	-0.186843	0.406579	-0.00302521	0.0343337	-0.12461	Her2	1	46.9138	med	0.0101707	45.1466	med	-1.23716	2.68698	-2.20345	-3.47657	-1.86078	-3.02424	-3.95206	-2.18614	-2.11591	-0.989365	-4.72411	-2.53784	-4.8436	-5.94774	-3.91993	-3.23341	-5.13668	-1.74507	-5.38893	3.70989	-2.89057	-4.99159	-2.33992	-1.20087	-5.83159	-2.19637	1.72516	-4.72041	-3.79616	-4.09303	-3.05415	-5.01856	-4.24398	-1.5546
74	Day 14	NO	HR+	0.000528211	-0.316303	0.360864	-0.459304	0.627947	Normal	1	13.9005	low	-0.797023	0.15274	low	-0.697086	0.663575	-3.20333	-5.66276	-1.08382	-2.47689	-6.17733	-1.6718	-4.39972	-1.2912	-5.66276	-6.39972	-5.52526	-6.66276	-4.66276	-4.46113	-5.52526	-1.04217	-3.00741	-0.525256	-2.55842	-5.52526	-5.28425	-4.34083	-3.98469	-3.28425	-2.98469	-5.98469	-5.39972	-3.59237	-3.81476	-4.34083	-4.46113	-0.0509965
74	Surgery	NO	HR+	0.0559424	-0.153421	0.268956	-0.490612	0.6606	Normal	1	19.8504	low	-0.523292	13.2216	med	-1.40358	1.56008	-3.59007	-4.31777	-1.31058	-2.76392	-4.4762	-1.77775	-3.35874	-1.36917	-4.66885	-5.23916	-4.04515	-5.99815	-4.02617	-4.42558	-4.4762	-1.48266	-2.51207	1.88229	-3.09373	-5.26119	-3.56246	-2.97522	-3.09373	-2.11614	-0.646026	-6.11363	-5.4762	0.0876754	0.67064	-1.22692	-3.97067	-0.609364
76	Baseline	NO	HR-	-0.117503	0.591068	-0.277599	0.291429	-0.374886	Her2	1	65.6443	high	0.280596	61.9775	high	-2.70985	2.03157	-2.49475	-3.79309	-1.21349	-3.18161	-4.17114	-1.9101	-3.00786	-1.47024	-4.81854	-4.96588	-3.9101	-5.4753	-5.8516	-3.17562	-3.95815	-1.73465	-4.37576	2.61493	-6.13581	-4.82791	-3.49009	-1.79481	-5.79538	-1.91072	0.00555672	-5.22582	-4.01052	-8.33512	-7.63057	-7.66374	-4.27622	-0.867814
76	Day 14	NO	HR-	0.284706	-0.246771	-0.0740936	-0.404946	0.463625	Normal	1	35.2674	med	-0.279687	26.4754	med	-1.30238	-0.596687	-2.47776	-4.60901	-1.43147	-2.69754	-5.30088	-1.93524	-4.30088	-0.929862	-4.91386	-4.60901	-4.47776	-5.00132	-4.00132	-3.8314	-5.09443	-1.46217	-1.87204	-1.7252	-2.97896	-3.8314	-4.04713	-5.6794	-3.6794	-4.30088	-3.47776	-4.14334	-4.09443	-2.57506	-2.95693	-3.91386	-3.87204	-0.149575
76	Surgery	NO	HR-	0.0896519	-0.431933	0.310732	-0.553806	0.70449	Normal	1	13.1439	low	-0.52248	10.1474	low	-0.984801	-0.0884857	-3.37152	-5.5328	-0.999159	-2.4263	-6.26461	-1.75003	-5.09468	-0.426303	-5.67964	-6.61253	-5.6457	-7.21398	-6.51737	-6.37152	-6.16507	-1.02962	-2.04129	-1.75003	-3.76818	-5.78656	-5.58011	-5.80518	-3.00587	-4.23907	-3.9845	-7.16507	-6.16507	0.687302	-1.19238	0.122487	-3.79119	0.0812737
81	Baseline	NO	HR+	-0.415126	0.319472	0.236303	0.139592	-0.114814	Her2	0.98	36.3446	med	-0.369658	27.2675	med	-0.0907648	1.38395	-4.07842	-2.8437	-1.99096	-4.78451	-4.24748	-2.28301	-2.75649	-1.32611	-4.19766	-5.21662	-3.66512	-6.1939	-4.59399	-3.42351	-4.40382	-1.2509	-5.09938	0.818841	-1.26366	-5.32765	-3.16415	-1.06677	-6.09236	-1.83781	-2.17524	-6.09236	-5.41254	-2.81886	-3.6914	-5.30313	-1.21186	-0.675247
81	Day 14	NO	HR+	-0.32994	0.35491	0.201248	0.0084994	-0.0103241	Her2	0.99	36.5473	med	-0.356113	27.7175	med	-0.934794	1.75561	-3.8359	-3.72144	-1.7895	-4.63254	-5.03423	-2.21714	-3.58449	-2.06105	-4.16529	-5.2032	-2.24873	-6.69719	-4.89673	-4.19894	-4.93166	-1.29063	-4.67927	1.16926	-2.77436	-5.73372	-4.04566	-1.90451	-5.70927	-2.0495	-1.71458	-6.55969	-5.69719	-4.40441	-6.35616	-7.60408	-3.50342	-1.02335
81	Surgery	NO	HR+	0.0780312	-0.513469	0.419544	-0.616519	0.836351	Normal	1	6.3312	low	-0.707918	0.517382	low	-0.662137	-0.33298	-3.25255	-6.38921	-1.15203	-2.64671	-6.63022	-2.30175	-4.70883	-1.4386	-6.46516	-6.15105	-5.97418	-6.67462	-3.88671	-6.08965	-6.38921	-1.25255	-2.42669	-2.22753	-3.23167	-6.46516	-6.12003	-4.41723	-2.74092	-3.30393	-3.84807	-7.35269	-6.72042	0.515518	0.0617864	-1.154	-2.95352	-0.866456
82	Baseline	NO	HR+	-0.369028	0.417815	-0.025114	0.370564	-0.406771	Her2	1	52.7142	med	0.205984	55.2556	high	0.452808	1.3091	-4.49061	-3.4029	-0.698961	-4.94689	-2.94113	-2.31928	-2.80023	1.3068	-4.55512	-4.78855	-4.39304	-5.34282	-5.83586	-3.02241	-4.30905	-0.866913	-6.15778	0.755437	-0.750911	-5.42886	-2.11663	-0.393773	-6.43694	-1.51607	-2.42483	-5.13131	-5.27605	-6.42082	-4.68385	-6.68385	-1.52412	-0.633352
82	Day 14	NO	HR+	-0.486579	-0.107707	0.637071	-0.0595918	0.252629	LumA	1	9.78128	low	-0.722338	4.108	low	1.09113	1.61175	-3.68092	-5.50663	-0.365739	-3.88241	-4.41508	-1.99567	-4.20272	0.785009	-4.57802	-6.32899	-5.19469	-6.95862	-4.83479	-4.715	-5.16298	-0.100873	-5.04992	1.35486	0.25744	-6.00004	-1.48258	-0.231983	-5.1243	-0.970578	-2.10346	-7.19469	-6.10158	-3.85049	-3.56501	-4.10158	-2.35227	-0.718233
82	Surgery	NO	HR+	-0.0865786	-0.501753	0.543721	-0.552269	0.79467	Normal	1	1.61445	low	-0.824393	-5.02483	low	-0.0804913	0.320772	-3.74061	-6.75391	-0.965767	-2.9276	-6.92384	-2.04119	-4.58994	-0.819675	-5.89409	-6.98524	-5.72744	-6.37952	-5.01695	-6.04937	-6.70144	-1.12078	-2.65705	-0.876713	-1.92008	-7.18687	-2.86855	-2.07417	-3.41604	-2.46714	-3.89409	-7.11648	-6.60191	-0.902394	-0.162285	-2.14686	-4.11648	-0.206731
83	Baseline	NO	HR-	-0.193085	0.231789	0.231597	-0.0915726	0.206915	Her2	0.89	32.488	med	-0.431106	22.7925	med	-2.28601	2.69621	-3.23201	-4.06734	-1.43496	-4.87561	-4.23818	-2.66149	-3.47265	0.054177	-5.84391	-6.04554	-5.32307	-6.47994	-4.20156	-2.27365	-5.03118	-1.14975	-4.47023	4.09726	-5.47023	-5.65597	-2.00728	-1.62937	-5.65597	-1.16192	0.671452	-6.93451	-5.61258	-3.85334	-4.18955	-5.25477	-5.96147	-1.12715
83	Day 14	NO	HR-	-0.0709244	0.210852	0.0398079	-0.0685234	0.0770708	Her2	0.86	41.1217	med	-0.104309	37.904	med	-2.46627	1.82898	-3.46943	-4.54343	-1.45406	-4.54343	-5.09092	-1.62861	-4.18933	-2.11894	-5.24116	-6.55432	-6.17245	-7.35079	-6.51125	-4.23239	-5.10686	-0.930718	-4.15577	0.548488	-5.12298	-6.17245	-4.6562	-5.44897	-4.76583	-2.80106	-3.22803	-6.51125	-5.31331	-4.13111	-4.34133	-5.76583	-6.74074	-0.430045
83	Surgery	NO	HR-	-0.171573	0.336375	0.0433613	0.037503	0.0840816	Her2	0.98	44.0899	med	-0.353246	29.5992	med	-2.37421	2.40791	-2.89511	-4.22853	-1.39761	-4.1238	-3.23705	-2.06959	-3.26986	-0.20434	-5.61113	-5.84091	-4.68373	-6.10187	-4.64697	-2.23449	-4.58481	-0.86248	-4.12696	3.65277	-5.17195	-4.70719	-0.91546	-1.31961	-5.20497	-0.93506	0.80045	-6.37489	-5.62	-4.08949	-3.48818	-5.25941	-5.56754	-1.3674
84	Baseline	NO	HR+	-0.451621	0.49599	0.0126291	0.469484	-0.387563	Her2	1	53.5412	high	0.136127	53.2711	high	-0.238599	1.70102	-3.22407	-3.38296	-0.0410726	-2.9375	-3.32707	-1.53713	-2.16357	0.831755	-4.9353	-3.69294	-2.3518	-4.73061	-4.92653	-2.77321	-3.25119	-0.182041	-5.64899	2.99096	-1.06403	-4.34448	-4.90915	-0.878694	-5.62043	-0.409826	-0.321667	-5.10303	-4.06885	-8.04492	-5.4855	-8.29285	-6.18433	2.73203
84	Day 14	NO	HR+	-0.468427	0.325618	0.12557	0.320432	-0.194142	Her2	0.98	43.7849	med	0.0119887	44.8119	med	-0.20854	1.92384	-3.1533	-3.47523	0.0986689	-2.81988	-2.93918	-1.67476	-1.96849	0.526271	-5.13419	-4.52414	-2.86642	-4.95586	-4.45138	-3.04227	-3.58771	-0.111826	-3.87433	2.79249	-0.839089	-4.6542	-4.89027	-0.635607	-4.60076	-0.246412	-0.587705	-4.49948	-4.2122	-7.2122	-7.06019	-7.57477	-4.9898	1.91565
84	Surgery	NO	HR+	-0.345018	0.418295	0.0557503	0.249364	-0.082545	Her2	1	47.4614	med	-0.139612	39.8847	med	-1.49323	2.4475	-3.75498	-4.38136	-0.207554	-3.43124	-3.68416	-0.91558	-2.85355	-0.543323	-4.89794	-4.93858	-4.02347	-5.13713	-3.6416	-3.46053	-3.149	-0.376994	-4.67555	2.57023	-2.50944	-4.35362	-4.72802	-0.751584	-4.81994	-1.17456	-0.176841	-6.02347	-4.39544	-4.27345	-2.59213	-5.23498	-5.45316	0.645521
85	Baseline	NO	HR-	-0.0691957	0.647827	-0.344154	0.301609	-0.42886	Her2	1	69.6452	high	0.384391	67.3722	high	-2.87399	1.72663	-3.75059	-3.03526	-1.64391	-4.77086	-3.62226	-1.84863	-1.8299	-0.771712	-5.11508	-3.88776	-4.45986	-4.80529	-3.51294	-2.80181	-3.837	-0.539504	-5.06415	2.58008	-6.56804	-3.6786	-3.33639	-0.963993	-5.74389	-1.38049	0.985789	-5.14123	-3.31887	-8.69143	-5.6786	-9.32886	-3.61004	-1.13739
85	Day 14	NO	HR-	0.250708	-0.199904	-0.102521	-0.258007	0.200288	Basal	0.92	39.4219	med	0.176135	46.1852	med	-1.95412	-0.912595	-4.1219	-4.7026	-1.59648	-4.27485	-5.71542	-1.682	-4.47838	-1.88797	-5.61589	-6.03092	-5.99921	-6.99921	-6.20085	-5.14774	-4.87892	-0.881628	-4.47838	-3.52278	-5.41425	-7.27485	-6.93781	-8.52278	-4.80853	-3.7026	-7.82234	-6.76789	-5.29396	-4.42474	-4.31332	-5.03092	-7.35285	-0.439297
85	Surgery	NO	HR-	0.282401	-0.107995	-0.209892	-0.336759	0.298055	Normal	0.96	44.0609	med	-0.0801456	37.4686	med	-2.38794	0.243343	-3.44086	-3.59483	-1.20451	-2.954	-4.16446	-1.98855	-2.99778	-0.268702	-4.86855	-4.70239	-4.78308	-5.4637	-4.33647	-3.25011	-4.90282	-0.989466	-2.04101	-0.498001	-3.99963	-5.01829	-5.84837	-3.59763	-3.07969	-3.21094	-2.47268	-5.41343	-4.30405	-4.27234	-2.76405	-5.8219	-4.19811	-0.0609486
88	Baseline	NO	HR+	-0.0338535	0.24389	-0.131621	0.0445138	-0.150156	Her2	0.91	50.7864	med	0.193903	52.6205	med	-1.63076	1.68409	-3.00537	-2.62948	-1.38604	-3.2616	-3.2075	-1.4931	-1.21039	1.34162	-5.06059	-2.98742	-3.78441	-4.35056	-4.78786	-2.09754	-3.2616	-0.773262	-4.96383	2.63024	-2.49381	-3.53232	1.20436	-0.473888	-5.7008	-0.626007	-0.551602	-4.46731	-2.62023	-2.11259	-2.68786	-3.88419	-1.35694	-1.0119
88	Day 14	NO	HR+	0.174358	-0.518367	0.314958	-0.567155	0.691333	Normal	1	11.8974	low	-0.711638	1.77616	low	-0.775753	-0.479261	-2.88029	-4.37505	-1.0663	-1.8572	-5.24952	-1.9765	-5.02713	-1.40822	-4.83448	-5.51256	-5.24952	-5.24952	-4.13404	-3.58656	-3.83448	-1.05312	-2.13404	-1.29532	-2.0796	-4.13404	-5.02713	-2.13404	-2.66456	-1.95184	-4.83448	-4.24952	-4.66456	0.742945	0.487444	-1.23457	-3.31092	-0.0207024
88	Surgery	NO	HR+	-0.111933	-0.45114	0.516447	-0.458631	0.692965	Normal	1	4.9276	low	-0.894018	-6.5337	low	-0.635345	-0.732979	-3.96957	-5.45499	-0.944032	-2.07648	-7.19196	-1.18821	-4.77692	-0.900405	-5.3846	-5.87003	-6.07648	-5.68946	-6.31749	-5.3846	-5.02203	-1.18446	-2.26122	-2.41937	-2.59701	-5.77692	-4.77692	-2.16959	-4.13307	-2.13307	-5.45499	-7.45499	-5.96957	-1.70011	-1.36329	-3.5871	-2.84618	-1.049
94	Baseline	NO	HR+	-0.0104202	0.217959	-0.206915	0.0330852	-0.116062	Her2	0.87	53.4523	high	-0.034396	44.0913	med	-0.963023	1.38515	-2.7357	-3.63572	-1.63949	-4.55997	-3.73168	-1.24999	-2.38529	-0.501072	-5.34371	-2.80314	-0.648637	-4.64832	-3.30529	-2.38529	-4.33146	-1.00183	-5.03495	1.58346	-1.84459	-3.92662	-6.31129	-1.00872	-5.19581	-3.07522	-0.980568	-3.94205	-3.95765	-2.16651	-0.252633	-3.58639	-2.52237	-1.20137
94	Day 14	NO	HR+	-0.377767	-0.236879	0.559376	-0.328788	0.486002	LumA	1	7.14507	low	-0.817153	-1.42512	low	-0.251853	1.24994	-2.94493	-5.31365	-1.26782	-3.19209	-5.75536	-1.26399	-4.78803	-0.478263	-6.39518	-5.69217	-3.58783	-6.17759	-4.25159	-4.3296	-5.82145	-0.951855	-3.68702	0.952926	-1.72342	-6.23649	-6.4639	-1.03355	-4.92663	-2.45513	-1.58663	-5.82145	-5.79908	-1.96191	-1.28715	-3.70251	-2.19574	-0.616267
94	Surgery	NO	HR+	0.0607443	0.138439	-0.278271	0.0618007	-0.0627611	Her2	0.66	56.0766	high	0.115492	50.3706	med	-1.55287	1.46079	-3.5805	-3.83204	-1.46947	-3.65667	-3.19566	-1.39509	-2.28017	-1.36194	-5.30379	-3.10097	-0.438319	-4.35223	-3.94956	-2.46947	-3.88196	-1.02258	-4.92319	1.55536	-2.37707	-3.72337	-6.22436	-1.06737	-5.05443	-2.17684	-0.970339	-4.40235	-3.58463	-2.31232	-1.38066	-4.03736	-2.63939	-1.41149
95	Baseline	NO	HR-	0.182425	0.232653	-0.329556	-0.0870588	0.0367347	Her2	0.9	57.6979	high	0.0494434	48.2041	med	-2.28072	0.521068	-3.41157	-4.56357	-1.50468	-1.80276	-3.92614	-1.83868	-3.7793	-1.91331	-4.14853	-3.92614	-3.8266	-4.27406	-3.08964	-3.06107	-4.08964	-1.47611	-2.6674	0.01134	-3.34118	-3.48557	-4.34118	-3.48557	-4.41157	-3.44809	-3.06107	-3.27406	-3.37594	-3.92614	-4.41157	-4.73349	-3.87551	-0.869308
95	Day 14	NO	HR-	0.100408	0.316591	-0.135846	-0.200864	0.084946	Her2	0.97	48.5898	med	-0.000386336	44.0831	med	-3.02967	2.80188	-3.32652	-3.92784	-1.79684	-3.98377	-4.49916	-1.81321	-3.73795	-1.86742	-4.95554	-4.79684	-4.47491	-6.60921	-4.4276	-4.52382	-4.79684	-1.2551	-4.15941	2.16373	-5.13387	-5.9444	-5.59172	-3.34105	-5.29434	-2.81702	-2.1756	-5.75731	-4.48295	-2.69297	-2.41026	-3.77201	-4.9444	-0.772623
95	Surgery	NO	HR-	0.280096	0.059976	-0.129028	-0.458727	0.402449	Normal	1	41.1215	med	-0.0444578	38.6449	med	-1.65511	2.33222	-2.88926	-3.25183	-1.77648	-3.54822	-3.15755	-1.30527	-2.90686	-0.728432	-4.59737	-3.84619	-4.71126	-5.76373	-2.7229	-3.71384	-4.27449	-1.46986	-2.55746	3.00306	-2.79752	-4.7907	-3.86613	-1.48299	-3.91277	-3.30333	0.142982	-5.21119	-3.64333	-0.252534	-0.509349	-1.67501	-3.64087	-1.36178
97	Baseline	NO	HR-	0.050084	0.539208	-0.361633	0.163697	-0.32946	Her2	1	67.0613	high	0.335784	63.9337	high	-2.10049	2.18903	-2.62403	-3.20415	-1.60092	-4.16973	-4.04491	-2.04556	-2.09046	-1.41054	-4.77755	-4.71417	-4.5876	-4.94208	-4.48882	-2.72766	-3.60474	-0.96834	-4.71417	3.3579	-5.01659	-4.24239	-3.11413	-1.74709	-5.17256	-1.88862	1.44828	-5.06322	-4.21288	-8.83932	-2.72142	-8.30327	-5.44015	-0.937851
97	Day 14	NO	HR-	-0.108764	0.625546	-0.235534	0.323217	-0.395822	Her2	1	64.981	high	0.186255	58.2139	high	-1.57384	2.71993	-3.39654	-2.74289	-1.20714	-5.10044	-3.86682	-1.81389	-2.836	-1.24869	-5.03435	-5.18158	-4.28666	-5.26755	-5.70813	-3.16971	-3.67418	-0.948793	-5.56128	4.29144	-4.18158	-4.4	-2.25182	-1.41482	-6.24246	-0.251821	1.34767	-5.56128	-4.77852	-8.01298	-4.03435	-8.77852	-4.46382	-0.900158
97	Surgery	NO	HR-	0.0254982	0.586267	-0.391501	0.163025	-0.317743	Her2	1	68.8567	high	0.225685	60.2655	high	-2.38455	2.34782	-3.48407	-2.95069	-1.07603	-4.59696	-3.19287	-1.89601	-2.49497	-1.36074	-5.02323	-5.18528	-4.32279	-4.81377	-4.16028	-2.68873	-3.08306	-0.225566	-3.6977	3.6546	-5.22621	-3.9273	-3.04595	-1.80019	-4.68694	-1.9712	1.68119	-5.39096	-4.43227	-6.82159	-0.798262	-7.5378	-5.83736	-1.08777
98	Baseline	NO	HR-	-0.116351	0.64437	-0.285474	0.300744	-0.373253	Her2	1	66.914	high	0.309735	63.7142	high	-2.13045	1.50223	-2.05529	-3.01812	-1.14059	-4.90389	-3.70178	-1.88035	-1.85917	-0.695902	-4.83505	-4.00498	-1.01044	-3.82731	-3.96482	-2.53186	-4.03733	-1.34722	-2.56578	3.06335	-5.61044	-3.55829	-1.04329	-0.853263	-6.37421	0.111788	1.59386	-4.52038	-2.4494	-8.63724	-6.46732	-6.82989	-7.12628	-0.721962
98	Day 14	NO	HR-	0.154094	-0.5103	0.225162	-0.550732	0.716687	Normal	1	15.9123	low	-0.668361	4.66812	low	-0.415618	-1.19572	-2.21568	-5.08604	-1.00389	-1.29488	-5.27869	-2.12604	-4.53145	-1.07481	-5.08604	-6.50108	-4.65978	-5.69372	-4.2034	-4.69372	-5.3856	-1.06645	-1.57034	-2.59419	-1.85242	-5.27869	-5.50108	-3.33115	-3.50108	-2.76411	-4.41362	-5.22806	-5.22806	-1.75961	-1.65978	-3.57825	-3.22806	-0.24369
98	Surgery	NO	HR-	-0.0237695	-0.436062	0.420312	-0.568499	0.807539	Normal	1	7.7334	low	-0.762194	-0.732365	low	-0.413014	0.197967	-3.37538	-6.03721	-1.26489	-1.93589	-6.03721	-1.65312	-4.53345	-0.823113	-6.12602	-6.64387	-4.90363	-6.8179	-4.83652	-5.51834	-6.74575	-1.66036	-1.43531	-0.972733	-2.34175	-6.67704	-5.1033	-3.91348	-3.56803	-3.09208	-2.75016	-7.14911	-6.24532	-1.70456	0.0728693	-2.44867	-3.86968	-0.689676
99	Baseline	NO	HR-	-0.159952	0.533445	-0.0960864	0.121729	-0.16485	Her2	1	54.2269	high	0.0340202	48.6758	med	-2.63588	1.90077	-2.76319	-2.86792	-1.0875	-4.12699	-4.42144	-1.66439	-3.08943	-0.147547	-3.78679	-4.27372	-2.7706	-5.44892	-3.96519	-3.36052	-3.94549	-0.795266	-5.70879	2.44653	-5.26323	-4.59916	-3.66209	-0.849169	-5.70879	-0.522606	0.987816	-4.73754	-4.48098	-3.53886	-2.89332	-5.29138	-6.89062	-0.174943
99	Day 14	NO	HR-	0.030108	-0.0185834	0.0312605	-0.249268	0.218824	Normal	0.87	35.589	med	-0.0784797	36.0993	med	-1.79964	0.215238	-2.47538	-4.38732	-1.08322	-2.73037	-5.17582	-0.945836	-4.20341	-1.31107	-4.6203	-5.41286	-5.45203	-6.46533	-4.562	-4.54073	-4.71242	-0.642785	-4.03039	-1.00105	-4.18679	-5.97229	-7.26602	-4.9914	-4.7364	-2.69861	-1.62123	-6.15412	-4.55488	-2.43068	-1.77623	-3.2777	-6.86266	0.205002
99	Surgery	NO	HR-	0.030012	-0.0983914	0.153133	-0.340888	0.406483	Normal	1	27.8339	med	-0.397908	20.8319	med	-0.793837	1.23292	-2.69575	-3.9981	-0.761304	-2.30391	-3.9981	-1.74591	-3.34455	-1.06763	-3.85178	-4.64094	-3.9981	-5.47383	-3.19771	-3.36009	-3.82997	-0.902078	-3.15642	0.716611	-1.34971	-4.66648	-6.18843	-1.23066	-3.8665	-1.11189	-1.12179	-4.91924	-4.32408	-1.3394	-0.718109	-2.84084	-4.47383	-0.621301
100	Baseline	NO	HR-	-0.0557503	0.518271	-0.211717	0.12	-0.177143	Her2	1	59.2848	high	0.147917	54.3612	high	-3.02539	1.70716	-2.56916	-4.35536	-1.78801	-3.51204	-3.21541	-2.29587	-2.84319	-1.85587	-4.20998	-4.87724	-2.89348	-5.47735	-4.66907	-3.63045	-4.16197	-1.87563	-3.13984	1.91675	-5.34044	-4.83063	-0.605039	-2.0922	-5.35237	-1.35874	-0.641376	-5.24289	-3.6973	-3.55101	-3.34789	-5.08038	-4.11297	-0.637724
100	Day 14	NO	HR-	0.247155	-0.492149	0.172437	-0.669436	0.789196	Normal	1	16.8402	low	-0.416166	14.7505	med	-1.05727	-0.602028	-2.11557	-5.61362	-1.61799	-2.78154	-5.20149	-2.9531	-3.5934	-0.612889	-4.99038	-5.55658	-5.74763	-6.66092	-3.45929	-4.96048	-5.63707	-1.64226	-1.63781	-2.03156	-3.17549	-6.66092	-5.7734	-3.92396	-2.17121	-3.44369	-3.062	-6.41807	-5.09208	0.116498	-0.365382	-1.57629	-2.45929	-0.726248
100	Surgery	NO	HR-	0.092437	-0.551981	0.368739	-0.642161	0.827995	Normal	1	7.51495	low	-0.648048	3.0063	low	-0.494869	-0.371786	-2.1475	-5.60521	-1.55426	-2.92744	-6.29275	-2.466	-4.42797	-1.07307	-6.63378	-6.27764	-6.05525	-7.69268	-3.89106	-5.89682	-6.73332	-1.1626	-1.56282	-2.17086	-2.74366	-6.8626	-5.84023	-4.53617	-2.77117	-3.79921	-3.08124	-7.13468	-6.63378	0.353537	0.0881355	-1.55711	-2.59816	-0.707468
105	Baseline	NO	HR+	-0.287395	0.341657	-0.0791837	0.240528	-0.283265	Her2	0.98	52.0685	med	-0.048868	44.3272	med	-1.27258	2.29122	-3.14277	-2.91619	-1.41812	-4.03243	-3.33351	-1.91847	-2.42784	0.112297	-5.24498	-4.5712	-2.81074	-5.19989	-5.33961	-2.55514	-4.03243	-1.08911	-5.35189	2.93347	-2.43109	-4.15617	-4.38937	-1.27097	-6.19989	-2.05861	0.115366	-5.22226	-3.84288	-3.99825	-3.08015	-5.30339	0.493706	-0.887424
105	Day 14	NO	HR+	-0.301321	-0.314094	0.630252	-0.487443	0.564562	LumA	1	0.800171	low	-0.897424	-6.97368	low	-0.496935	1.32096	-2.90965	-5.53266	-1.09882	-2.96367	-6.90303	-1.67374	-4.92073	-0.115608	-6.45323	-6.07076	-5.81764	-8.26058	-3.99849	-5.61673	-6.76873	-0.976918	-3.51239	0.889321	-2.56884	-6.706	-7.1313	-2.67938	-4.76873	-3.30639	-0.916289	-7.09066	-6.2833	-2.52588	-2.55841	-3.59881	-0.911303	-0.372222
105	Surgery	NO	HR+	-0.162737	-0.122881	0.239856	-0.278463	0.409556	Normal	1	23.9689	med	-0.377789	20.8464	med	-1.77537	1.68759	-4.06974	-3.13685	-1.21932	-2.6547	-3.00561	-1.71325	-2.79221	0.133794	-5.02667	-5.30678	-3.20724	-5.6547	-5.52917	-2.6547	-4.11413	-1.08071	-3.47028	1.55298	-2.54428	-4.25615	-4.94421	-1.84735	-4.11413	-2.17162	-1.46308	-5.41369	-4.59057	-1.80125	-1.39303	-3.02667	-0.634353	-0.743446
106	Baseline	NO	HR+	-0.067563	0.316879	0.0833133	-0.15054	0.161008	Her2	0.97	39.5186	med	-0.217662	33.2897	med	-0.792075	2.61096	-3.18891	-3.07111	-1.76845	-3.14795	-3.29263	-1.55445	-2.88369	-0.201712	-4.99815	-4.76071	-4.41761	-5.95898	-2.52793	-3.0215	-4.28252	-0.956971	-4.28656	3.81407	-1.76001	-4.75511	-2.16457	-1.36653	-4.59141	-0.8356	0.920053	-5.60647	-3.91771	-1.16689	0.0217689	-2.14429	-6.67887	-0.187729
106	Day 14	NO	HR+	0.172149	-0.382857	0.234094	-0.586074	0.738968	Normal	1	16.9097	low	-0.572045	9.23473	low	-0.922214	-0.41834	-2.86658	-5.32858	-1.64565	-2.86145	-5.50915	-2.43876	-4.47744	-2.41604	-5.35715	-6.14302	-5.19365	-6.83108	-3.30752	-5.47744	-5.60868	-1.09261	-3.35715	-1.89248	-2.96758	-7.09411	-3.70638	-3.4853	-3.60012	-2.91354	-4.41604	-6.47744	-5.64345	-0.193647	-1.26291	-2.09111	-5.30056	-0.600123
106	Surgery	NO	HR+	0.0367347	-0.366819	0.42012	-0.621224	0.75078	Normal	1	8.175	low	-0.773615	-0.933823	low	-0.509846	0.7468	-2.84393	-4.99774	-1.16232	-2.23752	-5.31966	-1.87258	-4.34238	-0.993235	-4.76508	-5.19038	-4.46168	-7.14974	-3.48677	-4.96211	-5.27527	-0.999992	-2.02504	0.626511	-1.76892	-5.11021	-3.2322	-2.33098	-2.76508	-2.67581	-2.12984	-5.7347	-4.82781	0.425169	0.655467	-0.744125	-4.03426	-0.903923
110	Baseline	NO	HR-	0.0533493	0.428571	-0.298824	0.0495078	-0.135558	Her2	1	60.9417	high	0.146648	54.1339	high	-3.28498	2.32799	-2.72445	-3.24105	-1.90663	-3.51668	-3.89226	-1.22795	-2.49964	-0.840753	-4.52405	-4.30941	-4.62077	-5.63134	-3.56652	-3.86082	-4.78217	-1.03099	-2.85617	2.445	-5.51913	-5.11889	-5.97734	-2.41502	-5.32649	-2.78364	0.523626	-5.37895	-3.79103	-3.79696	-2.87018	-4.9309	-4.68538	-0.812665
110	Day 14	NO	HR-	0.0135894	0.267707	-0.0634334	-0.155534	0.102617	Her2	0.94	45.199	med	-0.0632226	40.6446	med	-3.39624	2.62488	-2.8168	-3.57791	-2.05473	-4.59572	-3.97827	-0.897347	-2.6447	-1.09374	-4.63662	-4.59572	-5.04399	-6.05627	-3.05627	-4.39525	-5.01974	-0.713834	-2.45394	3.29522	-6.35678	-5.58678	-6.50037	-1.89046	-5.04399	-2.90983	1.07019	-6.05627	-4.19871	-2.67397	-2.17091	-3.95222	-3.80251	-1.14118
110	Surgery	NO	HR-	0.101465	0.52048	-0.434238	0.127011	-0.261657	Her2	1	69.4374	high	0.334511	64.3247	high	-3.77648	2.24108	-3.62596	-2.90926	-1.93217	-4.21813	-2.43764	-0.812055	-1.48572	-1.55516	-3.98648	-3.80634	-4.19237	-5.30289	-3.0917	-3.44016	-4.34012	-0.646951	-2.70876	2.77679	-6.01254	-4.37351	-5.95365	-1.94915	-5.1463	-2.5463	0.793602	-4.90402	-3.13603	-2.83596	-2.24989	-4.36389	-4.42258	-1.25099
111	Baseline	NO	HR-	0.027515	0.521633	-0.266651	0.0393277	-0.154574	Her2	1	60.6748	high	0.152707	54.7167	high	-3.30131	1.25641	-1.78788	-2.9283	-2.00822	-4.21852	-3.31791	-1.20292	-2.95581	-1.95255	-3.72527	-4.41565	-2.81727	-5.50367	-2.56093	-4.34547	-4.65993	-0.914737	-2.42467	1.55512	-6.38453	-4.6868	-3.4134	-2.37904	-4.48941	-1.60061	-0.141005	-5.30745	-3.64405	-7.65462	-0.0501177	-6.18749	-2.29087	-1.28367
111	Day 14	NO	HR-	0.126531	0.515486	-0.378439	0.0816807	-0.22545	Her2	1	66.4173	high	0.37358	64.9493	high	-3.5887	1.6164	-1.92272	-3.12326	-1.56276	-3.44833	-3.3883	-1.4781	-2.8292	-2.4157	-3.72082	-3.74186	-3.1887	-5.19792	-3.15369	-3.10704	-4.573	-1.37629	-3.41877	1.73485	-5.82307	-4.53245	-4.30199	-1.86389	-5.76712	-0.14602	-0.078942	-4.44519	-3.00875	-5.25176	-3.31483	-5.91564	-3.72082	-0.976378
111	Surgery	NO	HR-	0.203553	0.46545	-0.344922	0.0516206	-0.14084	Her2	1	64.1729	high	0.330831	62.2812	high	-2.569	1.31722	-1.65552	-3.12977	-2.32576	-4.49122	-2.03909	2.18943	-3.96071	-3.12199	-3.66115	-4.70695	-3.5114	-2.94005	-2.76028	-4.80317	-1.93323	-0.528004	-3.56311	2.60095	-5.10656	-1.79387	-3.17733	-1.18137	-4.87979	-2.99581	1.47232	-5.96071	-3.20172	-5.45169	0.599185	-2.7785	-1.7724	-3.89296
117	Baseline	NO	HR+	-0.255222	0.38497	-0.0183914	0.303818	-0.359232	Her2	0.99	51.4013	med	0.0839734	49.6538	med	0.653921	2.90998	-2.93007	-2.93431	-1.22044	-4.33247	-3.96577	-1.52885	-2.17628	-1.24479	-5.02177	-4.63404	-4.54928	-5.77892	-5.1473	-3.07068	-3.52139	-1.11048	-5.80972	3.32095	0.0961311	-4.20756	-2.69504	-1.24041	-6.20074	-1.07302	0.32356	-5.53634	-3.72409	-4.02177	-2.23692	-4.70466	-3.41493	-0.569736
117	Day 14	NO	HR+	0.213445	-0.343962	0.0719808	-0.396879	0.41916	Normal	1	27.5685	med	-0.120932	30.4256	med	-1.72776	-0.980029	-3.30225	-5.15093	-1.5803	-3.52182	-5.84375	-1.72296	-4.62418	-2.35761	-5.38971	-5.96748	-6.12668	-6.90429	-5.80475	-5.41886	-5.26539	-1.03992	-3.86365	-3.24241	-4.57414	-6.47898	-7.03357	-6.94611	-4.90429	-4.18808	-6.67602	-6.60731	-5.40421	-3.02234	-3.0112	-4.21979	-6.22622	-0.388813
117	Surgery	NO	HR+	0.0706363	-0.547275	0.401777	-0.556591	0.802449	Normal	1	7.53734	low	-0.74834	-0.820141	low	-0.429538	-0.253005	-3.97463	-6.52112	-1.19445	-3.35119	-7.30961	-1.8134	-5.37673	-1.60037	-6.76905	-6.59912	-6.06861	-6.52112	-4.82653	-5.93616	-6.86216	-1.64622	-2.83536	-2.44937	-3.1288	-6.59912	-6.09662	-5.98769	-3.44712	-3.86216	-5.55959	-7.44712	-7.24548	-0.612963	0.747639	-1.30042	-4.19162	-0.871957
118	Baseline	NO	HR-	0.110876	0.622953	-0.448451	0.183962	-0.318031	Her2	1	72.5285	high	0.389146	67.8238	high	-2.35962	1.84489	-3.46403	-3.76443	-1.52002	-4.18392	-1.17668	-1.84689	-3.04561	-0.990861	-4.25722	-4.4425	-3.46675	-5.60045	-4.08886	-3.27376	-3.9306	-1.22469	-5.76443	2.18626	-4.9046	-4.92686	-0.854868	-2.72815	-6.19739	-2.61694	-0.713168	-5.24319	-3.64587	-6.10992	-4.88269	-4.51369	-5.66133	-0.735498
118	Day 14	NO	HR-	0.0947419	0.386315	-0.206531	-0.147371	0.077551	Her2	0.99	53.409	high	0.0427538	47.4715	med	-2.50355	2.03782	-3.65489	-4.01228	-1.54742	-3.93463	-1.17485	-1.82401	-3.28198	-1.88053	-4.75147	-4.94094	-4.05959	-5.66531	-3.70237	-3.45191	-4.11562	-1.1183	-4.66531	2.33117	-4.55466	-5.54501	-1.2279	-2.36021	-5.2981	-2.34129	-0.593303	-5.21924	-4.60391	-2.89732	-2.32882	-3.27399	-5.66531	-0.516446
118	Surgery	NO	HR-	0.141801	-0.54593	0.26425	-0.617095	0.793421	Normal	1	12.5988	low	-0.491058	10.6175	low	-0.323365	-0.701615	-2.83897	-5.74705	-1.16209	-2.2477	-5.47219	-1.81194	-4.34544	-0.827748	-5.16804	-5.42869	-5.26672	-6.35898	-4.1269	-5.33201	-5.50194	-0.763285	-2.33703	-2.06176	-1.74705	-5.83897	-5.30554	-3.21039	-2.62134	-3.07847	-4.22272	-6.50194	-5.07568	1.03042	0.431505	-0.157274	-3.75599	-1.03978
122	Baseline	NO	HR+	-0.126146	0.237551	-0.0571909	0.126819	-0.0535414	Her2	0.9	48.5272	med	-0.0810842	41.2723	med	-0.279746	0.541416	-3.00427	-3.02227	-1.07169	-4.42637	-3.47063	-2.41227	-2.86632	-0.871502	-5.63718	-4.63215	-3.1532	-5.08281	-4.61218	-3.17684	-4.23481	-0.181656	-5.19714	0.183083	-1.0326	-4.40045	-0.855642	-1.32945	-4.84869	-1.54557	-2.59493	-5.89017	-4.28926	-2.3264	-2.35411	-3.44833	-4.83127	-0.590652
122	Day 14	NO	HR+	-0.26569	0.0867707	0.351837	-0.169076	0.28509	LumA	0.99	23.721	med	-0.567404	14.3953	med	-0.286525	0.92428	-3.15835	-4.16692	-1.10185	-3.61672	-5.2373	-2.27383	-4.16692	-1.63739	-5.20168	-6.31131	-4.70125	-5.80435	-4.31131	-4.47177	-5.00464	-0.908181	-4.38931	0.178015	-1.66139	-5.85879	-1.14138	-1.25317	-4.88681	-1.40949	-2.49854	-6.85879	-5.20168	-3.53686	-2.68272	-4.80435	-4.91538	-0.41585
122	Surgery	NO	HR+	-0.0806242	-0.127875	0.16581	-0.289988	0.475246	Normal	1	27.1791	med	-0.398793	20.7222	med	-0.554785	0.00397038	-3.76059	-3.77671	-0.922647	-3.72888	-4.40695	-2.03327	-3.64511	-1.00214	-5.39446	-5.47108	-4.1335	-4.86013	-4.62309	-3.59423	-4.65253	-0.946381	-3.76863	-0.67785	-1.58179	-5.32171	-1.90593	-2.19987	-3.77671	-1.96704	-3.56594	-6.49756	-4.69785	-1.03086	-1.6122	-2.40695	-4.76059	-0.325406
125	Baseline	NO	HR-	-0.163794	0.567443	-0.153421	0.318896	-0.304682	Her2	1	60.3801	high	0.104975	53.5654	high	-2.81037	1.14772	-2.58214	-3.48995	-1.9136	-5.10616	-3.59317	-1.11806	-3.30483	-1.48438	-4.41303	-5.33383	-4.16253	-6.57484	-7.39684	-3.85546	-4.7654	-1.36617	-6.19296	0.353511	-5.60428	-4.36184	-2.19646	-0.868801	-6.3713	-2.00023	-2.40248	-6.05444	-5.19296	-5.95626	-5.13273	-6.6496	-5.06464	-1.63339
125	Day 14	NO	HR-	0.0472989	0.299496	-0.0337575	-0.16485	0.15611	Her2	0.96	44.4463	med	-0.253903	32.9197	med	-3.06213	1.14115	-3.53344	-3.30783	-1.91751	-4.88959	-4.18767	-1.12476	-3.26978	-1.17516	-4.81462	-5.41796	-4.54098	-6.33704	-5.32399	-3.99428	-4.7347	-1.94848	-5.56382	0.368179	-4.97885	-4.52595	-2.4319	-1.56766	-5.24804	-1.8932	-2.9385	-5.94848	-5.57925	-2.25267	-1.57441	-3.39731	-4.86102	-1.30062
125	Surgery	NO	HR-	0.027611	-0.0342377	0.136519	-0.420792	0.480336	Normal	1	28.1156	med	-0.532276	15.7255	med	-1.64903	0.318058	-2.82704	-3.83421	-1.78379	-3.43205	-3.97644	-1.43945	-3.67504	-1.02568	-5.63338	-5.78379	-4.49393	-6.4461	-4.29441	-4.16231	-5.21477	-1.72744	-4.34907	-0.441597	-2.96179	-4.76021	-3.84038	-1.74759	-4.14184	-3.01663	-2.90034	-6.33739	-5.5981	-1.63115	-0.822964	-2.66954	-4.2121	-1.12888
131	Baseline	NO	HR+	-0.128739	0.635054	-0.383721	0.553421	-0.643697	Her2	1	75.0138	high	0.386407	69.2599	high	0.186498	1.42054	-3.45422	-1.93258	-2.03958	-3.03839	-2.86716	-1.81566	-2.19145	-1.23679	-3.51206	-3.57918	-1.6157	-4.67871	-3.41078	-2.46053	-3.1849	-0.0538242	-4.62809	1.75157	-0.270015	-3.93148	-5.60692	-0.811623	-5.19539	-0.0481672	-0.4246	-4.2878	-3.87979	-5.05502	-4.621	-6.1036	-3.47644	-0.939725
131	Day 14	NO	HR+	-0.235918	0.0947419	0.143241	0.123361	-0.0488355	LumA	0.68	37.5224	med	-0.237456	31.63	med	0.120236	0.832772	-3.26466	-4.92468	-1.60836	-3.21671	-5.58881	-1.75553	-4.53971	-1.94141	-5.2103	-6.18491	-4.92468	-7.08761	-5.58881	-5.08761	-5.29829	-0.932136	-3.83969	-0.736963	-1.8655	-6.52371	-7.36325	-3.37277	-4.91769	-1.71712	-2.83474	-6.52371	-5.34439	-5.70429	-6.01126	-7.15174	-6.02621	-0.55725
131	Surgery	NO	HR+	0.00907563	-0.199616	0.279616	-0.475726	0.568499	Normal	1	18.7477	low	-0.701533	5.71918	low	0.079933	0.319288	-3.74878	-3.71636	-1.24243	-2.50777	-4.71636	-1.52171	-4.05847	-0.670995	-4.50777	-5.30132	-3.08927	-6.62325	-3.65362	-4.25402	-4.23093	-0.640258	-2.4735	0.130523	-0.518216	-4.78195	-4.92281	-1.57159	-2.36901	-1.37532	-1.58616	-5.96029	-4.85066	1.63728	-1.3317	0.364486	-3.96029	-1.36901
133	Baseline	NO	HR+	-0.2412	0.451717	-0.220552	0.385546	-0.416471	Her2	1	62.1967	high	0.326972	62.6108	high	-0.80963	1.2039	-3.77082	-2.49493	-0.694021	-3.734	-2.4902	-1.72009	-2.39872	1.13521	-4.35721	-4.50682	-3.66841	-5.66841	-6.05873	-3.12135	-4.08345	0.508322	-6.33584	1.13052	-2.30021	-4.62629	-2.30229	-1.68318	-5.54556	-2.23348	-1.67645	-5.40538	-4.23744	-6.74523	-4.86259	-7.61595	-5.36153	-0.32527
133	Day 14	NO	HR+	-0.272893	0.43904	-0.161297	0.392941	-0.430588	Her2	1	59.5211	high	0.267441	59.5198	high	-0.869298	0.865362	-3.67643	-2.6978	-0.788518	-3.59396	-2.79043	-1.7323	-2.67643	1.13454	-4.43397	-4.4826	-4.04507	-5.86772	-6.11363	-3.39854	-4.37922	0.388115	-5.80453	0.499902	-2.19995	-4.68589	-2.23164	-1.64379	-5.23337	-1.95725	-2.39369	-5.50755	-4.11363	-4.97962	-5.02092	-6.47438	-5.3191	-0.38451
133	Surgery	NO	HR+	-0.21892	0.458535	-0.249844	0.419352	-0.429724	Her2	1	64.1866	high	0.360516	64.5239	high	-0.840278	0.605104	-3.73726	-2.45906	-0.644113	-3.9516	-2.32155	-1.48255	-2.6397	1.11932	-4.38129	-4.75896	-3.81751	-5.08911	-6.42831	-3.26226	-4.26032	0.332195	-12.8034	0.323028	-3.12916	-4.28372	-1.46573	-1.18039	-5.86084	-2.97999	-1.78307	-5.81467	-4.35627	-7.55543	-5.48143	-9.10291	-4.54126	-0.716554
136	Baseline	NO	HR-	0.0506603	0.745306	-0.457191	0.233133	-0.384682	Her2	1	75.2093	high	0.347531	67.5529	high	-2.58423	1.21656	-3.24672	-2.06127	-1.44329	-5.50497	-2.87959	-1.00223	-1.21621	-0.726294	-2.22378	-3.15544	0.0861292	-4.1252	-3.11421	-2.15383	-3.2605	-0.916253	-4.01896	2.63905	-6.53813	-2.93926	-0.295958	-1.12009	-10.9644	-1.03255	0.944743	-4.37569	-3.00006	-4.70701	-3.33504	-5.33504	-7.53813	-1.60191
136	Day 14	NO	HR-	-0.0735174	0.0269388	0.320912	-0.424346	0.467851	Normal	1	20.8088	low	-0.642549	9.7585	low	-1.64569	1.59669	-3.22892	-4.90993	-0.840098	-3.99055	-5.50275	-1.58957	-4.84853	-1.77528	-4.49097	-6.22404	-3.59429	-6.6786	-3.8789	-5.20467	-5.45621	-0.930657	-3.95776	1.26478	-4.00722	-6.62613	-2.32496	-2.92966	-5.09364	-2.24861	-1.23504	-6.30421	-5.32496	-2.0628	-2.53564	-3.65213	-5.78963	-0.682782
136	Surgery	NO	HR-	0.272701	-0.0380792	-0.0815846	-0.418872	0.451429	Normal	1	38.3465	med	-0.268349	28.6309	med	-1.71955	0.678508	-3.04435	-4.08182	-1.62469	-2.30738	-3.1203	0.667428	-3.66679	-1.34107	-3.6859	-4.32975	-2.29266	-4.27086	-3.32975	-4.27086	-3.21427	-0.87854	-2.88129	1.29961	-2.93743	-2.64793	-1.77516	-2.05053	-2.78543	-3.66679	-0.281719	-4.70526	-3.2565	-0.342961	-0.581558	-0.824601	-3.78543	-2.4309
139	Baseline	NO	HR-	-0.0732293	0.481297	-0.26617	0.0542137	-0.200672	Her2	1	59.8132	high	0.0645058	50.9677	med	-3.65412	1.79569	-2.09292	-2.96296	-1.17259	-4.75304	-3.35159	-1.84295	-3.36991	-0.463019	-5.75304	-4.60465	-3.72329	-5.21699	-5.0825	-3.67409	-3.95949	-1.31286	-3.56982	2.3068	-6.9875	-4.59384	-0.896301	-1.62238	-4.59384	-2.85741	-0.0602483	-5.34705	-4.61553	-4.37453	-3.31341	-5.65993	-2.96644	-1.39901
139	Day 14	NO	HR-	NA	NA	NA	NA	NA	NA	NA	NA	NA	NA	NA	NA	NA	NA	NA	NA	NA	NA	NA	NA	NA	NA	NA	NA	NA	NA	NA	NA	NA	NA	NA	NA	NA	NA	NA	NA	NA	NA	NA	NA	NA	NA	NA	NA	NA	NA
139	Surgery	NO	HR-	0.0896519	-0.375846	0.337431	-0.649076	0.784586	Normal	1	11.2667	low	-0.649296	4.70178	low	-0.433904	0.858668	-2.5713	-4.59076	-0.993335	-2.22637	-4.35629	-2.03658	-3.69918	-0.800757	-4.55211	-4.95239	-5.76395	-6.47177	-3.04104	-3.96927	-5.69216	-1.07374	-1.77875	0.815637	-1.50829	-5.40138	-3.31526	-2.40138	-2.79558	-2.65585	-0.846302	-5.67822	-5.2912	-0.362546	0.724302	-1.68517	-3.3843	-1.00253
142	Baseline	NO	HR-	-0.182041	0.578872	-0.0889796	0.152845	-0.237167	Her2	1	55.0094	high	0.0943964	51.5538	med	-2.61775	2.34281	-4.03527	-3.83387	-1.19472	-5.25676	-3.26942	-2.37316	-3.28219	-1.23101	-4.95131	-5.04069	-5.32118	-6.27579	-5.56459	-3.68234	-4.69936	-2.32283	-6.46661	2.71588	-5.8963	-5.07916	-2.12012	-1.47667	-6.54138	-1.15565	-0.624547	-5.21945	-5.10728	-4.49978	-3.0434	-5.88651	-7.36805	-1.06496
142	Day 14	NO	HR-	-0.275486	0.21114	0.321969	-0.2509	0.295078	LumA	0.98	25.3665	med	-0.349426	23.9496	med	-2.28689	2.46317	-3.05997	-4.74549	-1.19148	-3.33275	-3.82579	-1.827	-3.91082	-1.99026	-5.24569	-5.93158	-5.21993	-6.61384	-4.60548	-4.37477	-5.56437	-1.37744	-4.16359	2.38976	-4.68256	-5.77332	-2.31389	-2.11975	-5.44019	-1.25957	-1.47596	-5.99571	-5.25875	-2.96864	-2.73861	-4.90056	-7.28522	-0.527367
142	Surgery	NO	HR-	0.203745	0.0272269	-0.0254982	-0.392077	0.390636	Normal	0.99	37.0859	med	-0.14757	33.5081	med	-1.94913	1.07792	-3.21231	-3.46712	-1.02871	-2.50029	-3.25413	1.21172	-3.75663	-2.02569	-3.62277	-3.97236	-3.90419	-5.06857	-3.5867	-5.1192	-3.21231	-0.981111	-3.2827	1.8275	-3.41876	-3.13214	-1.96655	-1.39128	-2.94927	-3.40299	-0.368134	-4.569	-3.25413	-0.820646	-0.0810647	-1.42671	-3.97236	-3.31184
147	Baseline	NO	HR+	-0.431933	0.297383	0.121633	0.267323	-0.194622	Her2	0.96	42.8267	med	-0.244012	34.1184	med	-0.41179	1.56469	-3.09781	-3.52267	-1.3362	-4.30141	-4.18454	-1.26798	-3.0365	-0.400842	-5.07644	-4.47359	-4.37067	-5.72852	-4.016	-3.29466	-4.87514	-0.594393	-5.05348	1.59712	-1.36124	-4.59543	-3.36359	-0.627921	-5.81598	-1.57826	-1.23478	-5.30141	-4.15166	-4.37541	-3.0803	-5.56805	-1.76613	-0.945175
147	Day 14	NO	HR+	-0.43904	0.112029	0.263001	0.0635294	-0.0137815	LumA	0.93	30.8049	med	-0.389106	24.0656	med	-0.735821	1.18511	-2.92275	-3.99196	-1.16666	-2.31543	-4.41938	-1.77951	-3.57692	0.450557	-5.12762	-5.15497	-4.48295	-5.39472	-4.44026	-3.51581	-5.11413	-0.727258	-4.15152	0.982968	-1.80908	-4.48729	-4.7382	-0.382293	-5.33876	-2.23024	-1.17889	-5.91981	-4.44026	-3.97968	-2.55058	-4.89654	-1.56828	-1.04574
147	Surgery	NO	HR+	-0.31419	-0.0642977	0.35078	-0.198079	0.288643	LumA	0.99	20.8239	low	-0.419445	18.9061	med	-1.88613	1.32237	-3.44721	-4.43373	-1.28256	-2.55621	-4.71432	-1.11718	-3.83319	-0.394018	-5.64276	-5.03217	-5.00201	-5.59696	-4.58201	-4.22192	-5.31156	-1.20894	-3.9058	0.733025	-3.17069	-4.9058	-3.58573	-1.02331	-4.92453	-2.26604	-1.56537	-6.40056	-4.75566	-2.88042	-2.18051	-4.07863	-2.05393	-1.42536
151	Baseline	NO	HR-	0.150444	0.548043	-0.560816	0.132389	-0.38958	Her2	1	75.4214	high	0.498141	72.5085	high	-2.64522	1.76888	-3.14654	-2.49824	-2.08491	-5.07468	-2.27609	-1.94031	-2.15729	-0.871718	-4.69186	-3.31395	-3.86619	-5.29453	-3.67631	-2.85193	-3.37699	-2.09651	-2.84756	2.74541	-6.11082	-3.2886	-3.48802	-2.3482	-6.04941	-3.06579	0.659382	-4.07979	-3.8574	-8.41198	-2.01477	-6.45116	-3.29156	-1.57368
151	Day 14	NO	HR-	-0.0378872	0.589532	-0.35587	0.151597	-0.338199	Her2	1	66.9225	high	0.107653	55.1332	high	-2.36374	2.43308	-3.65437	-3.17105	-2.02829	-4.4553	-3.54457	-1.49512	-3.59665	-1.83445	-5.77723	-4.69922	-4.91153	-6.51419	-4.03067	-3.31488	-4.10921	-1.86394	-4.1398	2.6636	-5.08917	-4.26908	-3.3895	-2.66731	-5.74552	-1.76327	-0.267671	-5.15014	-4.78526	-8.26908	-5.12953	-7.4111	-2.80555	-1.10669
151	Surgery	NO	HR-	0.127875	-0.55611	0.297671	-0.585402	0.814358	Normal	1	11.525	low	-0.603872	5.85317	low	-0.778698	-0.886714	-3.5456	-6.30552	-1.07416	-2.54359	-6.25208	-1.06262	-4.86352	-0.0586674	-6.27855	-6.44848	-5.92492	-7.03344	-4.54159	-6.01107	-6.47885	-0.4851	-1.42611	-3.24228	-3.36456	-6.64112	-6.54159	-5.57401	-2.75035	-3.82399	-5.1508	-6.54159	-6.07924	0.277172	0.777131	-0.938703	-4.01107	-1.24146
[truncated: 19 more columns]

## Sheet: Fig 3c-d
BT474
Sample	Basal	Her2	LumA	LumB	Normal	Call	Confidence	ROR-S (Subtype Only)	ROR-S Group (Subtype Only)	Proliferation Score	ROR-P (Subtype + Proliferation)	ROR-P Group (Subtype + Proliferation)	ER	Her2	ACTR3B	ANLN	BAG1	BCL2	BIRC5	BLVRA	CCNB1	CCNE1	CDC20	CDC6	CDCA1	CDH3	CENPF	CEP55	CXXC5	EGFR	ERBB2	ESR1	EXO1	FGFR4	FOXA1	FOXC1	GPR160	GRB7	KIF2C	KNTC2	KRT14	KRT17	KRT5	MAPT	MDM2	MELK	MIA	MKI67	MLPH
Control.1	-0.0338535	0.638223	-0.391309	0.365186	-0.499832	Her2	1	72.6972	high	0.542919	74.5005	high	-0.981667	0.922968	-5.40362	-3.32666	-3.71693	-5.36463	-2.15466	-1.73547	-1.54905	-3.68056	-1.79255	-1.31616	-2.33135	-4.49541	-2.92811	-2.01413	-1.9714	-5.08565	1.83648	-3.86553	-2.61331	-2.19898	1.80409	-10.5934	-0.274339	0.141686	-3.25806	-3.11367	-9.59345	-10.0085	-8.42352	-5.1505	-4.26253	-2.85535	-8.13402	-5.21841	-5.61617
Trastu.Lapa.1.1	-0.403794	0.2194	0.360096	0.0897479	0.0294358	LumA	0.99	28.9678	med	-0.338741	26.0073	med	-0.459294	1.67298	-5.51311	-5.85706	-2.92087	-4.97254	-6.85706	-1.57451	-4.51311	-4.97254	-5.34805	-5.85706	-5.91364	-4.25372	-5.97254	-6.16518	-2.00675	-4.58022	2.25408	-3.39763	-6.30957	-3.12287	1.6815	-10.5575	-1.52959	1.2742	-6.65061	-6.5575	-8.5575	-8.97254	-8.5575	-3.85706	-4.0497	-5.91364	-7.75014	-7.38757	-5.13123
Trastu.Lapa.removed.1.1	-0.0153181	0.552845	-0.406483	0.353854	-0.484562	Her2	1	71.9763	high	0.486998	71.6801	high	-0.788654	0.798914	-5.22556	-3.28464	-3.36084	-4.30802	-2.70743	-1.59099	-1.40428	-4.31748	-1.90363	-1.50742	-2.2548	-4.28001	-2.58527	-2.38053	-1.90185	-5.43612	1.46612	-3.25707	-2.84431	-2.4806	1.70751	-11.5654	-0.667563	-0.0993315	-3.63467	-3.38053	-9.56541	-9.24348	-9.56541	-3.78405	-3.99555	-3.21668	-7.98045	-5.22556	-4.99555
Trastu.Nera.1.2	-0.307755	0.222761	0.278751	0.0701561	0.0494118	LumA	0.95	32.5372	med	-0.228575	31.2084	med	-0.810002	1.66625	-5.37352	-5.82603	-3.11977	-4.82603	-6.16707	-1.71641	-3.80718	-5.43011	-4.40154	-5.82603	-5.07396	-3.86451	-4.94468	-4.90404	-2.01327	-4.6477	2.09628	-4.21598	-7.07396	-3.40154	1.3967	-10.074	-1.91914	1.45009	-6.07396	-6.37352	-10.074	-8.07396	-9.07396	-4.43011	-3.96544	-7.26661	-6.75203	-8.07396	-5.26661
Trastu.Nera.removed.1.2	-0.317647	0.376134	0.101273	0.235726	-0.193854	Her2	0.99	44.8635	med	0.0322894	45.7955	med	-0.554844	1.34922	-4.9621	-5.15054	-2.91859	-3.86256	-4.84889	-1.96948	-3.09299	-5.44752	-3.91859	-3.91859	-4.57681	-4.20177	-4.57681	-4.62261	-1.90792	-4.69416	2.01074	-3.18449	-5.32888	-2.53241	1.86717	-10.5768	-1.10716	0.329333	-5.82192	-5.18449	-10.5768	-10.5768	-8.25488	-3.78239	-3.94745	-5.21925	-7.76945	-6.76945	-5.32888
Trastu.Tuca.1.3	-0.450948	0.144394	0.447107	0.0565186	0.139208	LumA	1	23.4716	low	-0.445456	19.9847	med	-0.260976	1.62047	-5.79077	-6.97519	-3.2448	-4.28488	-6.97519	-1.71352	-4.55198	-5.1867	-5.48043	-5.67974	-6.34716	-4.05958	-5.73418	-6.2647	-2.03374	-4.41226	2.19655	-3.2058	-6.84966	-3	1.68788	-10.4346	-1.31309	0.930059	-6.97519	-8.1127	-8.84966	-10.4346	-10.4346	-3.91106	-4.1127	-6.84966	-6.84966	-10.4346	-5.14922
Trastu.Tuca.removed.1.3	-0.0444178	0.556495	-0.365858	0.36509	-0.4788	Her2	1	70.3896	high	0.457893	70.1644	high	-0.786208	0.867396	-5.17656	-3.65349	-3.51419	-4.17089	-2.78154	-1.73375	-1.55791	-4.54319	-2.12085	-1.81652	-2.46134	-4.2765	-2.7495	-2.55607	-1.9668	-5.62609	1.48322	-3.12633	-3.27346	-2.43054	1.6616	-8.99532	-0.772928	-0.0830961	-3.86604	-3.38061	-8.58028	-10.1652	-9.58028	-4.24043	-3.96557	-3.21105	-7.91732	-5.46481	-5.14288
Control.2	-0.0229052	0.629004	-0.393421	0.366243	-0.504442	Her2	1	72.7215	high	0.548312	74.6688	high	-0.964976	0.915237	-5.24725	-3.29824	-3.8858	-5.13178	-2.31652	-1.89362	-1.66229	-3.65563	-1.786	-1.28661	-2.28532	-4.27763	-2.85112	-2.02486	-1.91335	-4.90938	1.77481	-3.69608	-2.54681	-2.22489	1.66447	-9.09525	-0.370055	0.0017283	-3.36733	-3.19318	-10.4172	-9.83222	-8.83222	-4.90938	-4.45139	-2.90148	-9.41718	-4.81727	-5.53454
Trastu.Lapa.2.1	-0.362497	0.226891	0.326002	0.0798559	0.0398079	LumA	0.98	30.5301	med	-0.288172	28.4019	med	-0.526429	1.62825	-5.37174	-5.98472	-3.304	-5.07218	-6.26482	-1.64173	-4.2142	-4.98472	-5.16529	-5.31729	-5.2142	-4.18954	-5.16529	-5.2142	-2.0169	-4.34426	2.27765	-3.44282	-6.07218	-2.78678	1.69228	-9.07218	-1.57632	1.47085	-5.82425	-6.16529	-9.07218	-9.07218	-9.07218	-4.07218	-4.45747	-5.98472	-6.75025	-7.75025	-4.29082
Trastu.Lapa.removed.2.1	-0.17455	0.461897	-0.120576	0.29114	-0.331573	Her2	1	56.9532	high	0.218821	56.7121	high	-0.780175	1.26888	-4.98904	-4.574	-3.05527	-4.04562	-4.10451	-1.95251	-2.66711	-4.91689	-3.08461	-2.88212	-3.48002	-4.32024	-4.06499	-3.70458	-1.89506	-5.14516	1.96397	-3.35558	-4.71985	-2.06499	1.80771	-10.2744	-1.00765	0.160189	-5.02651	-4.46708	-10.2744	-8.68948	-8.68948	-3.70458	-4.23005	-4.10451	-7.95251	-6.02651	-5.27444
Trastu.Nera.2.2	-0.344826	0.26108	0.283938	0.127011	0.0027371	LumA	0.95	33.6513	med	-0.182741	33.6219	med	-0.652864	1.57887	-4.93314	-5.71075	-3.27018	-5.12579	-5.93314	-1.64774	-3.63546	-5.61121	-4.61121	-4.76322	-5.12579	-4.43064	-4.87425	-5.05867	-2.11723	-4.76322	2.12575	-3.76322	-6.5181	-3.16055	1.39777	-9.5181	-1.63546	1.34608	-6.19618	-6.93314	-9.5181	-9.5181	-9.5181	-3.93314	-4.76322	-5.71075	-7.19618	-6.93314	-4.5181
Trastu.Nera.removed.2.2	-0.291621	0.341945	0.102233	0.105402	-0.0909964	Her2	0.98	42.2719	med	-0.195629	35.67	med	-0.831395	1.70603	-5.40727	-5.28174	-3.11182	-3.77924	-5.40727	-2.11182	-4.00872	-5.69678	-3.77924	-4.00872	-4.86671	-4.16627	-4.69678	-4.61878	-1.92419	-4.05935	2.19736	-3.50915	-5.28174	-2.93597	1.64505	-6.86671	-1.30446	0.656856	-5.86671	-6.54478	-8.86671	-6.86671	-7.28174	-4.00872	-4.16627	-5.54478	-6.86671	-7.86671	-5.28174
Trastu.Tuca.2.3	-0.410804	0.192029	0.372773	0.126243	0.0546939	LumA	0.99	28.6163	med	-0.316962	26.7225	med	-0.450843	1.64694	-5.44747	-7.35436	-3.13842	-5.08134	-6.47989	-1.63098	-4.36947	-5.08134	-5.47989	-5.15796	-5.29547	-4.19786	-6.08134	-6.54701	-1.99681	-5.13197	2.14631	-3.43153	-6.29547	-2.71051	1.73045	-8.93932	-1.33199	1.1935	-7.47989	-6.29547	-10.9393	-8.6174	-9.35436	-4.09383	-4.54701	-6.29547	-7.03243	-8.13197	-4.72987
Trastu.Tuca.removed.2.3	-0.0672749	0.568788	-0.327251	0.327251	-0.438944	Her2	1	68.2235	high	0.4538	69.4521	high	-0.796004	0.976791	-5.26804	-3.70414	-3.57567	-4.12864	-3.11447	-1.98425	-1.66748	-4.74721	-1.9545	-2.06142	-2.45175	-4.3542	-2.75451	-2.62837	-1.85693	-5.20664	1.78991	-3.38788	-3.13816	-2.1051	1.7318	-11.3766	-0.893758	0.0956174	-4.17689	-3.61501	-8.7916	-10.3766	-9.37657	-4.19666	-4.1574	-3.40502	-7.7916	-5.2891	-5.09116
Control.3	0.00331333	0.621705	-0.434622	0.347995	-0.502233	Her2	1	74.1471	high	0.584715	76.4114	high	-0.848518	0.790753	-5.82867	-3.19396	-3.75467	-4.51181	-2.08791	-2.05979	-1.24688	-3.50169	-1.31283	-1.12726	-2.29306	-4.138	-2.71319	-1.93705	-2.15774	-5.53228	1.55518	-3.77282	-2.35322	-2.38311	1.45819	-11.6616	-0.629516	-0.101706	-3.22277	-2.97506	-10.6616	-11.6616	-9.0766	-4.81607	-4.29524	-2.65594	-9.33963	-5.16971	-5.90667
Trastu.Lapa.3.1	-0.402641	0.213253	0.363745	0.0630492	0.0798559	LumA	0.99	28.2856	med	-0.300027	27.3031	med	-0.396167	1.58043	-5.33661	-5.94666	-2.7852	-4.2877	-6.60962	-1.76413	-3.7852	-5.02466	-5.10712	-5.0653	-5.19459	-3.81955	-4.94666	-5.80227	-1.77252	-4.2877	2.49038	-3.0653	-6.60962	-2.47349	1.99801	-9.19459	-1.20875	1.78769	-5.80227	-6.60962	-9.19459	-9.19459	-10.1946	-3.37441	-3.85474	-5.87266	-6.38723	-8.19459	-4.73516
Trastu.Lapa.removed.3.1	-0.336086	0.362977	0.10886	0.293637	-0.213926	Her2	0.99	45.233	med	0.0249061	45.6476	med	-0.437698	1.35383	-4.8194	-4.96379	-3.24018	-3.83668	-4.64186	-1.78755	-3.29883	-5.75229	-3.9829	-3.24593	-4.25752	-4.53929	-4.67256	-4.51128	-1.94728	-5.92632	2.01289	-2.74411	-5.14563	-2.51823	1.5641	-10.2117	-0.88529	0.439781	-5.78545	-5.4838	-8.40436	-11.2117	-8.40436	-3.67256	-4.09278	-5.12426	-7.30483	-6.68816	-4.71987
Trastu.Nera.3.2	-0.302953	0.272893	0.211333	0.102329	0.00446579	Her2	0.94	36.629	med	-0.237594	32.1985	med	-0.757857	1.68945	-5.26444	-5.43437	-3.07682	-4.52748	-5.11244	-1.57639	-3.73393	-4.18644	-4.26444	-4.26444	-4.62701	-3.57639	-4.34691	-4.97494	-1.564	-3.91081	2.46574	-3.48017	-4.84941	-3.38998	1.53861	-8.43437	-1.38998	1.83476	-6.84941	-5.84941	-8.43437	-8.43437	-8.43437	-3.97494	-3.30509	-5.11244	-6.43437	-8.43437	-4.97494
Trastu.Nera.removed.3.2	-0.0402881	0.542185	-0.337815	0.333589	-0.458439	Her2	1	68.5109	high	0.408615	67.5881	high	-0.640383	0.916506	-4.84426	-3.66327	-3.17604	-3.96331	-2.88409	-1.73264	-1.66327	-4.48011	-1.95365	-2.02067	-2.61678	-4.32256	-2.88409	-2.60766	-2.02067	-5.66958	1.72017	-2.91751	-3.43638	-2.23101	1.56429	-8.69512	-0.753442	0.375961	-4.07621	-3.78137	-9.50247	-11.5025	-11.5025	-3.89514	-4.10159	-3.64449	-7.33255	-5.57174	-4.68229
Trastu.Tuca.3.3	-0.410612	0.23054	0.3406	0.0998319	0.0198319	LumA	0.98	30.0742	med	-0.230066	30.7036	med	-0.320745	1.5872	-4.9557	-6.37074	-2.79381	-4.30035	-6.27763	-1.69266	-3.6052	-4.85136	-5.27763	-5.1077	-5.32343	-3.99222	-5.69266	-6.1077	-1.80189	-4.63377	2.41303	-2.86824	-6.19016	-2.38888	1.90911	-8.69266	-1.18223	1.45454	-6.27763	-5.69266	-8.69266	-10.2776	-10.2776	-3.41965	-3.69266	-6.1077	-7.69266	-7.1077	-4.37074
Trastu.Tuca.removed.3.3	-0.0113805	0.589532	-0.423866	0.382089	-0.514526	Her2	1	73.7266	high	0.519321	73.6242	high	-0.629136	0.781582	-5.31002	-3.24793	-3.54135	-4.21942	-2.25917	-1.71066	-1.31756	-3.92536	-1.60037	-1.31253	-2.16555	-4.20073	-2.69859	-2.22886	-1.9748	-5.60548	1.58131	-3.02599	-2.71618	-2.39249	1.48005	-11.0649	-0.561582	0.026524	-3.37491	-3.13122	-10.0649	-9.74298	-12.0649	-4.24473	-4.09337	-3.03149	-8.89499	-5.09913	-5.33699
SKBR3
Sample	Basal	Her2	LumA	LumB	Normal	Call	Confidence	ROR-S (Subtype Only)	ROR-S Group (Subtype Only)	Proliferation Score	ROR-P (Subtype + Proliferation)	ROR-P Group (Subtype + Proliferation)	ER	Her2	ACTR3B	ANLN	BAG1	BCL2	BIRC5	BLVRA	CCNB1	CCNE1	CDC20	CDC6	CDCA1	CDH3	CENPF	CEP55	CXXC5	EGFR	ERBB2	ESR1	EXO1	FGFR4	FOXA1	FOXC1	GPR160	GRB7	KIF2C	KNTC2	KRT14	KRT17	KRT5	MAPT	MDM2	MELK	MIA	MKI67	MLPH
Control.1	0.129892	0.665882	-0.622185	0.402929	-0.563601	Her2	1	84.1157	high	0.693893	83.524	high	-2.55798	0.765978	-6.37309	-2.4662	-3.92563	-9.24756	-1.62307	-2.07097	-0.709692	-2.20316	-1.51737	1.3283	-2.724	-7.51059	-2.28949	-2.36085	-1.12344	-4.09105	1.22073	-9.83252	-3.7557	-4.24756	0.396298	-10.8325	-1.15304	-0.122575	-2.48379	-3.9377	-9.24756	-4.724	-9.24756	-9.24756	-4.49267	-2.30504	-9.24756	-3.59412	-5.07763
Trastu.Lapa.1.1	-0.136615	0.648691	-0.280096	0.363361	-0.401873	Her2	1	67.7011	high	0.305255	63.8765	high	-3.03433	1.34966	-6.12181	-4.04781	-2.71152	-8.78477	-3.42722	-1.26121	-2.16028	-2.78477	-3.06596	-0.0728198	-4.34737	-6.6693	-4.17991	-3.9103	-0.366921	-4.14092	2.02874	-9.36974	-5.12181	-3.51176	1.16116	-8.36974	-0.197308	0.812037	-4.14092	-5.46285	-8.04781	-4.53685	-8.04781	-8.04781	-4.32534	-3.9103	-7.19981	-5.6693	-4.14092
Trastu.Lapa.removed.1.1	0.10617	0.685474	-0.605954	0.420024	-0.587803	Her2	1	83.8986	high	0.688992	83.4085	high	-2.28855	0.874239	-6.04453	-2.40267	-4.04143	-9.31755	-1.36967	-1.77259	-0.769693	-2.44411	-1.35562	1.14017	-2.94541	-7.14763	-2.54937	-2.32131	-0.925592	-3.43084	1.57543	-8.81505	-3.35369	-4.3138	0.385342	-10.3176	-0.515574	-0.395463	-2.54496	-3.82037	-9.44308	-7.69306	-10.0952	-8.58059	-4.72759	-2.38386	-9.31755	-3.95123	-5.51881
Trastu.Nera.1.2	0.10108	0.672413	-0.573974	0.406002	-0.557263	Her2	1	82.1217	high	0.642463	81.0103	high	-2.20295	0.768135	-5.23193	-2.42457	-3.69943	-10.0393	-1.60465	-1.87941	-0.941251	-1.96247	-1.77719	1.33793	-2.93076	-7.71735	-2.78189	-2.41723	-0.555467	-3.53149	1.28883	-8.03928	-3.42457	-4.68173	0.755945	-10.0393	-0.420897	-0.0792807	-2.78189	-3.86936	-9.03928	-4.39543	-7.23193	-8.45432	-4.39543	-2.43195	-10.0393	-3.75388	-4.64697
Trastu.Nera.removed.1.2	0.130756	0.647251	-0.618247	0.408691	-0.575318	Her2	1	83.7799	high	0.686498	83.067	high	-2.34609	0.85462	-5.90524	-2.27788	-3.83485	-9.47509	-1.42797	-1.62804	-0.857167	-2.31775	-1.26077	1.03851	-2.82584	-6.98324	-2.4171	-2.24868	-0.857167	-3.3127	1.52781	-9.01566	-3.50643	-4.71354	0.31138	-10.1532	-0.553997	-0.302979	-2.55623	-3.84939	-9.47509	-6.61711	-9.15317	-9.66774	-4.78161	-2.46807	-9.30517	-3.92051	-5.30517
Trastu.Tuca.1.3	-0.222473	0.603746	-0.15928	0.291813	-0.330324	Her2	1	60.4119	high	0.242693	59.2605	high	-2.87424	1.49735	-5.99849	-3.85714	-2.57026	-9.08596	-3.93621	-1.34112	-2.50099	-3.14344	-3.15522	-0.427744	-5.04156	-6.38552	-4.38552	-4.25307	-0.411763	-3.4421	2.28773	-9.08596	-5.83803	-3.85714	1.29883	-9.08596	-0.207904	1.18083	-4.47125	-6.08596	-8.08596	-4.47125	-8.08596	-8.50099	-3.93621	-4.20331	-7.76403	-5.13176	-3.74611
Trastu.Tuca.removed.1.3	0.10377	0.680192	-0.598367	0.40898	-0.573589	Her2	1	83.3101	high	0.683585	83.0014	high	-2.40389	0.870598	-6.19051	-2.44887	-3.97349	-9.13537	-1.33318	-1.71499	-0.812093	-2.45168	-1.25457	1.1558	-2.85367	-6.99787	-2.51479	-2.34747	-0.928359	-3.46578	1.62734	-9.64995	-3.50893	-4.2333	0.378946	-9.4573	-0.556812	-0.378817	-2.44747	-3.90271	-10.4573	-7.87234	-9.4573	-8.87234	-4.70241	-2.38718	-10.8723	-3.85739	-5.68912
Control.2	0.145258	0.629868	-0.61988	0.381609	-0.554382	Her2	1	83.2116	high	0.687909	82.8411	high	-2.59838	0.815945	-6.49831	-2.4222	-3.8455	-11.9902	-1.51645	-1.92676	-0.790488	-2.44327	-1.49231	1.22386	-3.01862	-7.66823	-2.48435	-2.34992	-0.973352	-3.61947	1.39624	-10.4052	-3.5639	-4.26224	0.475917	-9.4052	-0.869274	-0.470524	-2.4452	-3.92946	-9.18281	-7.4666	-9.66823	-9.4052	-4.65031	-2.40896	-9.4052	-3.78071	-5.70476
Trastu.Lapa.2.1	-0.0909964	0.668571	-0.374982	0.390732	-0.441921	Her2	1	72.6097	high	0.446381	70.8749	high	-2.76154	1.2418	-6.30278	-3.46406	-3.1084	-9.00322	-2.75055	-1.18464	-1.9698	-3.04902	-2.56859	0.167958	-3.83329	-6.75529	-3.66337	-3.54379	-0.616278	-3.54379	2.19952	-10.0032	-4.75529	-3.85347	0.863288	-8.68129	-0.17826	0.60965	-3.85347	-5.17033	-11.0032	-6.00322	-10.0032	-8.68129	-4.43336	-3.62818	-9.41826	-5.14524	-4.04902
Trastu.Lapa.removed.2.1	0.0836014	0.690852	-0.577431	0.416279	-0.565234	Her2	1	82.6207	high	0.643759	81.3123	high	-2.53179	0.879417	-6.05737	-2.55987	-4.10044	-8.72979	-1.73403	-1.32253	-1.16184	-2.43059	-1.63045	0.950125	-3.12246	-7.40787	-2.81392	-2.6718	-0.895324	-3.19452	1.47737	-9.72979	-3.65298	-4.81093	0.323452	-9.40787	-0.417479	-0.537502	-2.94516	-4.23794	-8.92244	-7.27036	-9.72979	-8.55987	-4.94843	-2.6854	-10.1448	-4.05737	-5.01555
Trastu.Nera.2.2	0.0898439	0.659736	-0.570708	0.403409	-0.539784	Her2	1	81.7013	high	0.637129	80.6442	high	-2.51153	0.937034	-6.31303	-2.53824	-3.66917	-7.9911	-1.81318	-1.74507	-0.957676	-2.62303	-1.61259	0.979869	-2.91215	-7.8536	-2.58171	-2.58851	-0.866978	-3.90364	1.76612	-9.72806	-3.69832	-4.2796	0.529716	-10.313	-0.583407	0.276156	-2.79339	-4.09386	-11.313	-6.35883	-8.72806	-8.72806	-4.88676	-2.57156	-8.50567	-4.24694	-5.43038
Trastu.Nera.removed.2.2	0.134214	0.633998	-0.624586	0.416759	-0.575414	Her2	1	84.0003	high	0.689101	83.1801	high	-2.32646	0.844867	-6.17745	-2.6761	-4.15808	-9.06498	-1.67094	-1.69865	-0.975392	-2.45913	-1.37988	1.02593	-2.96484	-7.68646	-2.91117	-2.6761	-1.0504	-3.42112	1.28773	-9.06498	-3.65898	-5.06498	0.00111392	-9.80194	-0.726907	-0.613764	-2.82848	-4.29944	-9.06498	-8.06498	-9.3869	-8.57955	-5.13898	-2.79071	-8.80194	-4.04705	-5.71448
Trastu.Tuca.2.3	0.0639136	0.651092	-0.533926	0.393709	-0.520864	Her2	1	79.7592	high	0.596192	78.4783	high	-2.2286	0.98755	-5.96436	-2.57548	-3.62808	-11.2863	-1.98023	-1.43923	-1.183	-2.67896	-1.69383	0.828755	-3.22559	-7.3794	-2.71643	-2.69757	-0.788436	-3.43454	1.893	-8.47893	-3.73939	-4.24189	0.595973	-8.47893	-0.367425	0.275477	-2.79845	-3.96436	-8.28629	-6.07683	-9.70133	-8.96436	-4.46611	-2.72787	-8.96436	-4.18826	-4.7317
Trastu.Tuca.removed.2.3	0.0981032	0.676062	-0.59491	0.417911	-0.569076	Her2	1	83.2275	high	0.660552	82.0642	high	-2.49336	0.905664	-6.27373	-2.53999	-4.14445	-9.27373	-1.77389	-1.59224	-1.19539	-2.43904	-1.58424	0.882891	-3.04767	-7.3262	-2.87164	-2.63194	-0.930707	-2.99363	1.49834	-9.49613	-3.75466	-4.87164	0.301535	-9.08109	-0.462703	-0.43408	-2.90866	-4.20457	-8.62166	-8.62166	-9.49613	-9.27373	-4.96215	-2.798	-9.75916	-4.16223	-5.10381
Control.3	0.101176	0.659448	-0.598175	0.431164	-0.561681	Her2	1	83.356	high	0.672827	82.5309	high	-2.34058	0.715356	-6.17008	-2.518	-3.75504	-9.56239	-1.44345	-1.64353	-0.822614	-2.19607	-1.10091	1.34149	-2.48558	-7.39247	-2.78103	-2.41774	-0.705969	-4.63166	1.07287	-8.97743	-3.54003	-3.94768	0.713148	-8.24047	-0.590851	-0.433111	-2.48558	-4.35294	-8.24047	-8.56239	-8.97743	-10.5624	-4.58511	-2.11118	-8.97743	-4.25861	-6.03883
Trastu.Lapa.3.1	-0.204994	0.63467	-0.2194	0.370564	-0.39611	Her2	1	64.7611	high	0.301452	62.9807	high	-2.41204	1.31049	-5.48891	-4.13135	-2.59409	-8.48891	-3.55817	-1.54639	-2.66873	-2.8742	-2.78847	-0.250502	-4.63093	-6.90394	-3.81648	-3.93432	-0.153516	-3.51163	2.00895	-8.48891	-4.58202	-3.33916	1.31118	-9.48891	0.0656824	0.646803	-4.53471	-5.78847	-9.48891	-6.48891	-9.48891	-8.48891	-4.06264	-3.8742	-7.90394	-5.40144	-4.24098
Trastu.Lapa.removed.3.1	-0.0131092	0.586747	-0.414934	0.423097	-0.453157	Her2	1	73.9927	high	0.423235	69.9132	high	-2.25773	0.92273	-4.553	-1.38307	-2.70055	-8.72292	-1.60398	-1.10087	-1.80406	-1.90274	-1.98145	0.70962	-3.19936	-7.13796	-2.03642	-3.3306	0.953036	-3.91557	1.63023	-7.72292	-3.67853	-4.553	0.596751	-8.72292	0.0353018	0.219593	-4.07907	-4.72292	-8.72292	-5.553	-8.72292	-8.72292	-4.553	-2.63546	-8.72292	-5.91557	-4.63546
Trastu.Nera.3.2	0.0977191	0.670396	-0.564274	0.411765	-0.538535	Her2	1	81.7697	high	0.61893	79.9819	high	-2.71273	0.792624	-5.63759	-2.43043	-3.45826	-7.72505	-1.78254	-1.89216	-1.16663	-2.33273	-1.35873	1.19902	-2.72505	-8.14009	-2.17046	-2.49623	-0.595767	-4.2332	1.34037	-9.72505	-3.68066	-4.20149	0.785714	-7.40312	-0.277967	-0.217256	-2.81816	-3.9177	-8.72505	-6.55513	-8.14009	-8.72505	-4.05262	-2.15519	-7.40312	-4.43965	-5.33273
Trastu.Nera.removed.3.2	0.120288	0.586555	-0.584346	0.470156	-0.573974	Her2	1	82.4602	high	0.59712	78.9917	high	-2.03821	0.821227	-4.36919	-0.966345	-2.6102	-9.06963	-0.515044	-1.14482	-0.75675	-1.67732	-1.21788	1.48879	-2.38313	-8.06963	-1.85046	-1.86018	0.675201	-4.7477	1.77429	-7.48467	-2.7477	-4.98217	0.844752	-9.06963	-0.0612044	-0.03621	-2.82171	-3.6102	-9.06963	-6.26228	-9.06963	-9.06963	-4.54607	-2.05841	-7.48467	-5.6102	-6.48467
Trastu.Tuca.3.3	-0.217575	0.610948	-0.187131	0.329268	-0.346267	Her2	1	62.3227	high	0.251425	60.1956	high	-2.48914	1.38436	-5.11503	-4.0509	-2.49765	-9.57447	-3.53007	-1.41459	-2.79311	-3.21691	-3.01988	-0.298341	-4.62027	-6.9895	-4.0509	-4.487	-0.031434	-3.23462	2.16489	-8.57447	-4.81958	-3.64373	1.36438	-9.57447	0.115532	0.834925	-4.62027	-6.76711	-6.9895	-5.87403	-9.57447	-8.57447	-3.90204	-3.95976	-7.9895	-5.18215	-3.9895
Trastu.Tuca.removed.3.3	0.0429772	0.576182	-0.473037	0.429916	-0.491573	Her2	1	76.6381	high	0.517242	74.2549	high	-2.04111	0.843239	-3.81172	-1.39431	-2.61671	-9.05965	-1.22045	-1.38722	-1.24587	-1.93037	-1.84048	0.723349	-2.97219	-6.73772	-2.26523	-2.58392	0.79366	-3.97219	1.47757	-7.05965	-4.05965	-4.97219	0.628601	-9.05965	-0.0568343	0.112778	-3.41579	-4.35921	-7.05965	-6.25229	-9.05965	-9.05965	-4.47469	-2.50506	-9.05965	-4.88972	-5.25229
[truncated: 15 more columns]

## Sheet: Fig 4b
Sample	Basal	Her2	LumA	LumB	Normal	Call	Confidence	ROR-S (Subtype Only)	ROR-S Group (Subtype Only)	Proliferation Score	ROR-P (Subtype + Proliferation)	ROR-P Group (Subtype + Proliferation)	ER	Her2	ACTR3B	ANLN	BAG1	BCL2	BIRC5	BLVRA	CCNB1	CCNE1	CDC20	CDC6	CDCA1	CDH3	CENPF	CEP55	CXXC5	EGFR	ERBB2	ESR1	EXO1	FGFR4	FOXA1	FOXC1	GPR160	GRB7	KIF2C	KNTC2	KRT14	KRT17	KRT5	MAPT	MDM2	MELK	MIA	MKI67	MLPH
BT474 Parental	0.0403842	0.541224	-0.47928	0.383529	-0.477743	Her2	1	75.5957	high	0.626684	78.1296	high	-0.900934	0.679759	-4.71245	-2.74282	-3.63444	-4.35881	-1.62498	-1.51605	-0.882371	-4.07502	-0.978489	-1.56949	-2.35099	-4.67292	-1.53364	-2.06219	-1.65837	-5.35881	1.54389	-3.57859	-3.20995	-3.18193	0.950519	-8.88237	-0.848948	0.139997	-2.06859	-3.40664	-9.88237	-8.88237	-9.88237	-5.56044	-4.56044	-1.96948	-8.88237	-5.71245	-5.23851
BT474 Parental	0.00062425	0.54497	-0.434334	0.389196	-0.469868	Her2	1	73.6853	high	0.577905	75.7515	high	-0.948754	0.767389	-4.478	-2.76376	-3.15607	-3.67065	-1.84138	-1.58318	-1.03092	-4.1926	-1.34357	-1.60764	-2.48932	-4.57111	-1.83414	-2.25883	-1.6771	-5.39054	1.71552	-3.54726	-3.24918	-3.54726	0.893776	-8.478	-1.06437	0.362777	-1.7915	-3.41191	-9.478	-8.478	-9.478	-5.89304	-4.1926	-1.9623	-9.478	-5.478	-6.30808
BT474 Parental	0.0213685	0.552845	-0.45527	0.375078	-0.477647	Her2	1	74.5353	high	0.583134	76.1741	high	-0.799172	0.700263	-4.26701	-2.91503	-3.28612	-3.78702	-1.8007	-1.63842	-0.926227	-4.02309	-1.14862	-1.47602	-2.44885	-4.60805	-1.70759	-2.14862	-1.70116	-4.92998	1.67612	-3.15739	-3.19301	-3.19301	1.05965	-9.51494	-0.638425	0.449399	-1.96805	-3.44885	-9.51494	-9.51494	-9.51494	-5.26701	-4.08868	-2.03113	-8.51494	-5.42748	-5.34502
BT474 LRTR	-0.413782	0.322353	0.185594	0.291909	-0.175222	Her2	0.98	41.0425	med	0.0682905	46.184	med	-0.766598	1.35892	-4.58563	-4.65602	-2.80802	-4.11997	-3.51852	-1.24324	-2.78812	-4.73002	-3.36324	-4.39299	-4.45439	-4.80802	-3.6204	-4.51852	-1.24324	-4.45439	2.46499	-3.33409	-5.65602	-0.983596	1.69624	-8.97795	-0.564322	1.20569	-4.39299	-5.17059	-8.97795	-7.39299	-8.97795	-4.11997	-3.6204	-4.39299	-6.97795	-7.97795	-3.58563
BT474 LRTR	-0.393517	0.343193	0.166387	0.293061	-0.168884	Her2	0.98	42.264	med	0.112325	48.3269	med	-0.560786	1.29146	-4.10271	-4.45419	-2.66112	-4.33489	-3.69746	-1.30935	-2.76527	-4.72721	-3.41735	-4.12234	-4.2898	-5.40528	-3.85274	-4.78861	-1.48245	-4.50481	2.44918	-3.1125	-5.61173	-1.20103	1.62263	-10.3122	-0.599641	1.08069	-4.45419	-6.06424	-10.3122	-9.31217	-8.72721	-4.66831	-3.17262	-4.33489	-8.31217	-6.50481	-3.72721
BT474 LRTR	-0.361921	0.399088	0.0687155	0.286339	-0.222377	Her2	1	47.1767	med	0.131418	50.5934	med	-0.666679	1.41844	-4.57668	-4.61912	-3.0853	-4.22578	-3.5053	-1.53039	-2.73684	-5.13062	-3.0853	-3.62993	-4.36328	-4.85232	-3.60839	-4.55593	-1.66007	-4.45639	2.83332	-3.39059	-5.32766	-0.849159	1.70065	-8.36328	-0.5266	1.31444	-3.91703	-5.59775	-9.68521	-10.6852	-8.68521	-4.70793	-3.49538	-3.98477	-8.68521	-7.36328	-3.46604
BT474 TuRTR	-0.37479	0.418199	0.0615126	0.326675	-0.234286	Her2	1	48.3664	med	0.152445	51.9027	med	-0.613973	1.4288	-4.87049	-4.73298	-3.14802	-4.35111	-3.38506	-1.62256	-2.49197	-4.97002	-3.25382	-3.68991	-4.31795	-5.07694	-3.11917	-4.60745	-1.74947	-4.45545	2.6275	-3.09088	-5.87049	-1.28552	1.70139	-8.77738	-0.625092	0.958179	-3.94449	-5.97002	-8.77738	-9.77738	-7.77738	-4.73298	-3.26958	-3.75501	-9.77738	-6.77738	-3.62763
BT474 TuRTR	-0.0990636	0.523457	-0.311501	0.338776	-0.393613	Her2	1	66.941	high	0.379374	66.013	high	-0.989243	1.10615	-4.27555	-3.46819	-3.52066	-4.36866	-2.00876	-2.02762	-1.41757	-4.46819	-1.99015	-2.46819	-3.27555	-5.27555	-1.72096	-3.36866	-1.99015	-4.18809	2.24605	-3.41757	-3.81612	-1.50736	1.32993	-8.27555	-0.883231	0.528583	-3.06609	-6.27555	-8.27555	-8.27555	-8.27555	-4.81612	-3.32135	-2.99015	-8.27555	-5.95362	-4.10562
BT474 TuRTR	-0.135366	0.514142	-0.301801	0.380072	-0.403217	Her2	1	66.913	high	0.424135	67.8549	high	-0.87836	1.16334	-4.84818	-3.92218	-2.96065	-4.00018	-1.86632	-1.77779	-1.71067	-5.1701	-1.92218	-2.38874	-3.21591	-5.58514	-2.23937	-3.41522	-1.58514	-4.58514	2.22864	-3.12571	-4.1701	-1.72716	1.2975	-8.1701	-0.912717	0.540702	-2.84818	-5.36275	-8.1701	-8.1701	-8.1701	-4.71067	-3.71067	-3.21591	-7.1701	-5.84818	-5.58514
[truncated: 15 more columns]

## Sheet: Fig 5a
	BT474
[Palbociclib] (uM)	DMSO							2 ug/ml trastuzumab				10nM lapatinib			2nM neratinib			10nM tucatinib
DMSO	100	100	100	100	100	100	100	100	100	100	100	100	100	100	100	100	100	100	100	100
0	100	100	100	100	100	100	100	68.2921	93.8429	80.4564	79.5966	110.457	62.4491	65.0068	76.9391	61.3476	57.1664	79.7151	78.4276	77.6294
0.001	94.0906	123.426	118.766	101.972	90.9813	70.1433	102.083	69.195	67.3302	72.4537	70.4034	94.5903	65.5048	61.2721	77.0175	67.8506	53.9044	59.0604	67.3059	61.4436
0.01	91.4444	85.9831	105.788	132.652	90.3408	62.8185	133.069	59.2621	55.1752	38.6574	70.4365	80.8284	53.6215	56.5188	56.3071	68.1901	42.3087	44.3743	50.3417	47.5728
0.1	66.8654	70.1817	68.2257	85.1717	72.7645	46.7622	78.4061	48.6326	53.8747	53.2738	79.8942	68.6962	46.4011	65.2331	60.1724	53.5127	37.451	30.1324	45.6643	43.8133
1	68.4866	54.6398	48.4361	80.8619	51.6526	41.6401	74.9339	60.5779	40.2866	62.7645	60.3505	50.5885	38.1168	51.4939	50.4309	35.1005	26.8477	27.5872	42.3537	35.3026
10	37.2137	41.3368	35.1944	38.0935	49.1417	50.9023	39.4511	21.6202	32.9087	39.4511	34.623	32.4129	30.6926	37.0982	31.0786	25.6203	26.456	29.7714	41.3071	37.0378
20	15.3959	16.9461	7.16744	6.9481				4.73975	0.310168	8.19649	13.8509	0.751279	-5.65857	11.9333	9.25391	16.8472	-4.84835	-1.79678	-3.84139	21.6202
	SKBR3
[Palbociclib] (uM)	DMSO			2 ug/ml trastuzumab		10nM lapatinib				2nM neratinib				10nM tucatinib
DMSO	100	100	100	100	100	100	100	100	100	100	100	100	100	100	100	100	100
0	98.1527	88.2198	88.3087	74.8604	68.5222	37.14	58.4651	68.6766	68.3219	41.6188	41.0234	41.5429	33.6102	57.4053	76.1997	61.6626	52.1928
0.001	115.655	107.809	93.1363	59.3268	58.9819	51.1538	56.5266	61.0508	62.403	35.804	36.9081	37.464	32.213	43.1213	62.5158	44.0891	44.4462
0.01	79.745	77.0208	76.6174	51.2151	44.7291	42.2405	44.5258	52.8264	47.4174	21.4071	25.0374	31.1904	26.0654	41.3834	48.792	42.7695	32.9271
0.1	54.0731	56.5079	61.2972	32.3481	32.3317	32.2946	34.9991	41.9641	39.1266	22.1295	26.2354	31.1239	23.0381	29.6448	34.9684	32.1975	28.6734
1	40.6054	42.569	39.7701	26.7159	27.6847	27.1755	30.3526	27.4219	27.8652	23.498	25.2233	32.0771	21.8893	21.3588	29.584	30.2569	24.4508
10	0.554198	4.99634	8.02956	2.7422	5.05747	6.54351	6.48655	4.12325	20.6384	6.80674	6.55238	8.40169	1.41271	5.33091	9.09817	2.39075	21.3149
	HCC1954
[Palbociclib] (uM)	DMSO			2 ug/ml trastuzumab			10nM lapatinib			2nM neratinib			10nM tucatinib
DMSO	100	100	100	100	100	100	100	100	100	100	100	100	100	100	100
0	111.747	112.547	107.72	108.635	91.3655	108.619	101.749	76.1457	89.4287	161.036	106.281	96.211	102.641	100.481	86.8321
0.001	109.851	108.998	93.498	79.5307	87.6545	94.1488	95.44	96.5017	88.6877	113.773	94.2831	85.9292	78.397	75.4198	67.2672
0.01	89.723	88.3834	74.875	86.1732	77.2307	81.3316	87.6642	77.3679	66.7812	100.458	86.7129	85.2318	73.1145	65.2977	59.4733
0.1	65.1068	63.4889	54.3296	41.1336	50.0136	61.8563	54.4302	51.9554	52.8032	65.2717	63.1637	59.6607	54.4351	50.0763	34.0687
1	52.0941	52.3812	48.7627	49.4523	40.8529	49.9747	50.4888	47.5176	45.6615	42.5453	60.2719	54.9665	51.2366	46.2061	27.9084
10	26.4254	27.1213	25.312	24.0596	20.5356	23.0928	35.9456	26.4666	21.5017	65.3971	64.4646	35.9077	20.0153	27.5343	11.2443
[Palbociclib] (uM)	BT474									BT474 LRTR									BT474 TuRTR
0	100	100	100	100	100	100	100	100	100	100	100	100	100	100	100	100	100	100	100	100	100	100	100	100	100	100	100
0.001	78.1265	71.8982	55.9986	90.2293	92.5451	88.5452	123.426	118.766	101.972	92	101.28	104.39	100.29	86.7289	102.008	85.3562	117.027	92.2222	99.4587	114.63	105.823	45.3372	58.3165	117.737	104.579	112.6	86.7758
0.01	73.8173	76.8823	69.0105	73.8072	83.7865	81.9015	85.9831	105.788	132.652	91.7626	90.7719	99.1541	115.642	108.77	116.002	71.9877	115.118	90.7692	101.107	116.677	107.944	40.3443	64.9985	123.586	124.569	116.948	108.732
0.1	72.3185	62.8844	38.9996	69.2316	73.1846	68.0933	70.1817	68.2257	85.1717	82.0091	90.8674	97.0507	116.833	128.476	131.031	80.7828	113.41	79.7009	91.8553	116.28	105.688	47.4605	71.4782	109.396	109.454	74.6673	60.9992
1	82.2014	46.6596	47.8072	58.8197	67.6138	73.9352	54.6398	48.4361	80.8619	88	78.7543	87.7458	115.771	125.642	141.71	75.8575	103.466	85.0855	90.6988	100.916	111.242	54.4046	74.4576	129.482	118.218	66.0603	52.1411
10	9.22717	27.0414	20.0797	5.18422	7.25125	6.08143	41.3368	35.1944	38.0935	90.0091	81.4291	105.51	12.7776	23.5078	34.6517	45.6025	63.7368	41.0684	91.1417	112.676	94.177	13.9168	22.1869	19.7507	40.2757	38.6424	32.8296

## Sheet: Fig 5c
Phospho-RB (Ser807/811)
												110 kDa
Cyclin D1
												36 kDa
GAPDH
												37 kDa

## Sheet: Supp Fig 1c
Time	pCR	HR status	Tumor cellularity (%)	Ki67 (%)	Call	Her2E baseline
Day 14	NO	HR+	60	2	Lum	YES
Day 14	NO	HR+	45	3	Lum	NO
Day 14	NO	HR-	30	30	non-lum	YES
Day 14	NO	HR+	60	5	Lum	NO
Day 14	NO	HR+	80	8	Lum	NO
Day 14	SI	HR-	20	40	non-lum	YES
Day 14	NO	HR+	80	8	non-lum	YES
Day 14	NO	HR+	30	20	non-lum	YES
Day 14	NO	HR+	20	10	Lum	NO
Day 14	NO	HR+	80	2	Lum	NO
Day 14	NO	HR-	40	18	non-lum	YES
Day 14	NO	HR-	10	5	Lum	YES
Day 14	NO	HR-	85	30	non-lum	NO
Day 14	NO	HR+	30	4	Lum	NO
Day 14	NO	HR+	30	5	Lum	YES
Day 14	NO	HR-	80	70	non-lum	YES
Day 14	NO	HR+	70	20	Lum	NO
Day 14	NO	HR+	80	18	Lum	NO
Day 14	NO	HR+	20	12	Lum	YES
Day 14	NO	HR-	10	10	Lum	YES
Day 14	NO	HR-	30	25	non-lum	YES
Day 14	NO	HR+	50	18	non-lum	NO
Day 14	NO	HR-	70	60	non-lum	NO
Day 14	NO	HR+	15	25	Lum	NO
Day 14	NO	HR+	80	1	Lum	NO
Day 14	NO	HR+	30	5	non-lum	YES
Day 14	SI	HR+	10	10	Lum	YES
Day 14	NO	HR-	70	10	non-lum	YES
Day 14	NO	HR-	5	5	non-lum	YES
Day 14	NO	HR+	30	25	Lum	NO
Day 14	NO	HR-	20	15	non-lum	NO
Day 14	NO	HR+	30	0.5	Lum	NO
Day 14	NO	HR+	30	22	non-lum	NO
Day 14	NO	HR+	15	28	Lum	NO
Day 14	NO	HR+	20	20	non-lum	YES
Day 14	NO	HR+	80	28	Lum	YES
Day 14	NO	HR-	1	0	non-lum	YES
Day 14	NO	HR+	70	5	non-lum	YES
Day 14	NO	HR+	30	1	Lum	NO
Day 14	NO	HR+	30	0.5	Lum	NO
Day 14	NO	HR+	60	15	Lum	NO
Day 14	NO	HR+	15	2	Lum	YES
Day 14	NO	HR-	5	8	non-lum	YES
Day 14	NO	HR-	70	10	non-lum	YES
Day 14	NO	HR+	70	5	Lum	NO
Day 14	SI	HR-	20	10	non-lum	YES
Day 14	NO	HR+	30	15	Lum	YES
Day 14	NO	HR-	20	17	non-lum	NO
Day 14	NO	HR-	60	18	non-lum	YES
Day 14	NO	HR+	40	3	Lum	NO
Day 14	NO	HR+	10	23	Lum	NO
Day 14	NO	HR-	25	5	non-lum	YES
Day 14	SI	HR+	50	25	Lum	YES
Day 14	SI	HR+	5	30	Lum	YES
Day 14	NO	HR+	10	10	Lum	YES
Day 14	NO	HR+	70	25	non-lum	YES
Day 14	NO	HR+	70	5	Lum	NO
Day 14	NO	HR-	40	25	Lum	YES
Day 14	NO	HR+	30	5	Lum	NO
Day 14	NO	HR+	80	5	Lum	YES
Day 14	NO	HR+	10	5	Lum	NO
Day 14	NO	HR+	40	5	Lum	NO

[truncated: 4 more sheets: Supp Fig 3a, Supp Fig 3b-d, Supp Fig 4a, Supp Fig 6]
